# Supplementary material for: Over-activation of a nonessential bacterial protease DegP as an antibiotic strategy
Source: Commun Biol. 2020 Oct 1;3:547. doi: 10.1038/s42003-020-01266-9 (PMC7529758; doi:10.1038/s42003-020-01266-9)
Supplement: Supplementary file 3 — Supplementary Data 1 [file 42003_2020_1266_MOESM3_ESM.xlsx]

## Sheet: Fig. 2
Fig. 2a
TMB_CKYRKL							TMB_CYRKL
conc. (uM)	rate (min-1DegP WT-1)						conc. (uM)	rate (min-1DegP WT-1)
0	-0.0776891	-0.0706352	-0.170777	-0.106367	0.0558917		0	0.0472686	-0.133194	-0.0670195	-0.0509817	0.0912941
1.17188	-0.114024	-0.124848	-0.260734	-0.166535	0.0817579		1.17188	0.234865	-0.0218386	-0.118246	0.0315937	0.182519
2.34375	-0.0182657	-0.09637	0.0644479	-0.0167293	0.08042		2.34375	0.154332	-0.105211	0.0736783	0.0409331	0.132834
4.6875	-0.0241037	0.0442124	-0.0723005	-0.0173973	0.0585452		4.6875	0.192036	0.0686897	0.0340396	0.0982551	0.083044
9.375	-0.00367598	-0.0131678	0.0333204	0.00549219	0.0245628		9.375	-0.0039313	0.0993043	0.0893489	0.061574	0.0569472
18.75	-0.00711867	-0.00185209	0.0207557	0.00392831	0.0148089		18.75	0.446814	0.309038	0.495296	0.41705	0.0966303
37.5	0.227852	0.581208	0.482472	0.430511	0.182319		37.5	2.18916	1.76064	1.2249	1.7249	0.483123
75	0.967256	1.08595	1.26155	1.10492	0.148059		75	8.58781	7.71667	6.08021	7.46156	1.27312
150	1.07525	0.847524	0.82953	0.917435	0.136969		150	13.6712	14.0171	14.1068	13.9317	0.230013
300	0.458203	0.452745	0.321489	0.410812	0.0774044		300	13.627	13.3801	12.9411	13.316	0.347404
600	0.141725	0.0622931	0.192684	0.132234	0.0657117		600	10.8764	10.9111	10.4067	10.7314	0.281741
1200	0.0717146	0.0326869	-0.0124045	0.0306657	0.042096		1200	7.54314	7.41382	7.42829	7.46175	0.0708548
	Exp1	Exp2	Exp3	Average	SD			Exp1	Exp2	Exp3	Average	SD
Fig. 2b
Lpp+Leu							TMB_CRKL							TMB_CKL
conc. (uM)	rate (min-1DegP WT-1)						conc. (uM)	rate (min-1DegP WT-1)						conc. (uM)	rate (min-1DegP WT-1)
0	-0.00562072	-0.00219131	0.00978462	0.000657531	0.00808814		0	0.0067432	-0.00985926	0.0144484	0.00377746	0.0124223		0	0.00235077	-0.00338874	-0.0144742	-0.00517071	0.00855284
9.375	0.0560265	0.0883703	0.0680721	0.070823	0.0163464		9.375	0.0151519	-0.00318825	-0.00792504	0.00134622	0.0121884		9.375	0.0196836	0.0109353	0.00101737	0.0105454	0.00933923
18.75	0.0638582	0.0922325	0.0842335	0.0801081	0.0146301		18.75	0.00273794	-0.00308129	-0.00660673	-0.00231669	0.00471903		18.75	0.0317879	0.0153329	0.00519961	0.0174401	0.0134188
37.5	0.149796	0.155804	0.149569	0.151723	0.00353586		37.5	-0.000996407	-0.00762102	-0.00756864	-0.00539536	0.00380969		37.5	0.0203316	0.0162592	0.0151068	0.0172325	0.00274503
75	0.221721	0.244087	0.215217	0.227008	0.015144		75	0.00243526	-0.00534397	-0.00793489	-0.00361453	0.00539705		75	0.0136031	0.0155081	0.0163441	0.0151518	0.00140478
150	0.235663	0.247681	0.230606	0.237984	0.00877074		150	0.0022206	-0.00174189	-0.00247185	-0.000664383	0.00252498		150	0.0270664	0.00875863	0.00855762	0.0147942	0.0106285
300	0.229653	0.207405	0.230771	0.22261	0.0131796		300	0.0132581	0.0131665	0.00764555	0.0113567	0.00321428		300	0.0206829	0.0123427	0.0208028	0.0179428	0.00485017
600	0.26277	0.250448	0.275661	0.26296	0.0126076		600	0.0289943	0.0236583	0.0226905	0.0251144	0.00339482		600	0.030056	0.00249557	0.0201978	0.0175831	0.013965
1200	0.309776	0.21714	0.260927	0.262614	0.046341		1200	0.057882	0.0586824	0.0488187	0.0551277	0.0054784		1200	0.0550251	0.0210086	0.038085	0.0380396	0.0170083
	Exp1	Exp2	Exp3	Average	SD			Exp1	Exp2	Exp3	Average	SD			Exp1	Exp2	Exp3	Average	SD
Fig. 2c
TMB_CYRKL							TMB_CYRKA							TMB_CYRAL							TMB_CYAKL							TMB_CARKL
conc. (uM)	rate (min-1DegP WT-1)						conc. (uM)	rate (min-1DegP WT-1)						conc. (uM)	rate (min-1DegP WT-1)						conc. (uM)	rate (min-1DegP WT-1)						conc. (uM)	rate (min-1DegP WT-1)
0	0.0770229	0.124733	0.312093	0.171283	0.124256		0	-0.0272615	-0.459328	-0.729009	-0.405199	0.353991		0	-0.0281777	-0.164858	-0.146524	-0.113187	0.0741885		0	-0.263765	-0.513472	-0.455068	-0.410768	0.130615		0	-0.00608644	-0.115025	-0.090074	-0.070395	0.057073
1.17188	0.0200681	0.256458	-0.118474	0.052684	0.189582		1.17188	0.137872	-0.789971	-0.0791772	-0.243759	0.485323		1.17188	-0.149673	-0.0377357	-0.0457916	-0.0777335	0.0624317		1.17188	0.0231318	-0.473842	-0.152876	-0.201195	0.251986		1.17188	0.0554052	-0.169135	-0.0161781	-0.0433026	0.114701
2.34375	-0.0265406	0.279076	0.0636606	0.105399	0.157025		2.34375	-0.187611	-0.647521	-0.0205117	-0.285214	0.3247		2.34375	-0.115745	-0.117738	-0.0366816	-0.090055	0.0462334		2.34375	0.0743862	-0.430723	-0.162228	-0.172855	0.252722		2.34375	-0.0602035	-0.233255	0.0356512	-0.0859359	0.136288
4.6875	-0.0271312	0.549985	-0.0960292	0.142275	0.354764		4.6875	-0.258025	-0.523968	-0.192501	-0.324831	0.175542		4.6875	-0.0523836	-0.132544	-0.044778	-0.0765685	0.048625		4.6875	-0.0912683	-0.613112	-0.139649	-0.281343	0.288337		4.6875	0.0380509	-0.298571	-0.152822	-0.137781	0.168814
9.375	-0.104778	0.128486	-0.136869	-0.0377203	0.144831		9.375	-0.0470658	-0.494597	-0.768425	-0.436696	0.364149		9.375	-0.165942	-0.0104254	-0.011831	-0.0627329	0.0893847		9.375	-0.12333	-0.107706	-0.223575	-0.151537	0.0628739		9.375	0.0265571	-0.277732	-0.21352	-0.154898	0.160391
18.75	0.960129	1.10777	0.945735	1.00454	0.0896845		18.75	-0.270803	-0.450946	-0.555846	-0.425865	0.144167		18.75	0.281394	0.202371	0.179127	0.220964	0.0536085		18.75	-0.299422	-0.263179	-0.507119	-0.356573	0.13163		18.75	-0.17849	-0.190827	-0.0684814	-0.145933	0.067358
37.5	5.06457	5.1417	4.66525	4.95717	0.255736		37.5	-0.386931	-0.144209	-0.44126	-0.324134	0.158169		37.5	2.46053	2.09677	2.58759	2.38163	0.254743		37.5	-0.166447	-0.262939	-0.353153	-0.260846	0.0933709		37.5	-0.112222	-0.342283	-0.168432	-0.207646	0.119939
75	9.52247	9.48157	9.07492	9.35965	0.247433		75	0.577202	0.642687	0.476611	0.5655	0.0836542		75	4.15001	4.10966	4.14536	4.13501	0.0220764		75	-0.271554	-0.130614	-0.256431	-0.219533	0.0773764		75	-0.106018	-0.161799	-0.126138	-0.131318	0.0282489
150	11.7023	11.8895	10.6858	11.4259	0.647732		150	5.48733	4.01457	4.69133	4.73108	0.737181		150	4.03432	4.12062	3.86175	4.00556	0.131811		150	0.698334	0.407915	0.129182	0.41181	0.284596		150	0.0642771	0.0321748	-0.0322039	0.021416	0.0491321
300	11.1988	11.8864	10.1052	11.0635	0.898272		300	12.0733	11.6469	10.5937	11.438	0.761583		300	3.00636	3.09419	3.04963	3.05006	0.0439173		300	5.66941	4.85464	4.78334	5.10246	0.492284		300	0.135841	0.0873524	0.00848367	0.0772256	0.0642796
600	9.31435	10.3406	9.07422	9.57639	0.672621		600	16.7168	17.4905	14.9245	16.3773	1.31625		600	1.6632	1.61517	1.8737	1.71735	0.137515		600	8.35119	8.7277	7.93084	8.33658	0.398634		600	0.21177	0.0483732	-0.0289809	0.0770539	0.122911
1200	6.55355	7.954	6.88459	7.13071	0.731951		1200	16.2482	16.759	14.6184	15.8752	1.11796		1200	0.719417	0.937152	1.08743	0.914666	0.185034		1200	6.46004	8.01021	6.84227	7.10417	0.807591		1200	0.378652	0.280349	0.46611	0.375037	0.0929335
	Exp1	Exp2	Exp3	Average	SD			Exp1	Exp2	Exp3	Average	SD			Exp1	Exp2	Exp3	Average	SD			Exp1	Exp2	Exp3	Average	SD			Exp1	Exp2	Exp3	Average	SD
Fig. 2d
TMB_CYYKI							TMB_CYYKA							TMB_CYYAI							TMB_CYAKI							TMB_CAYKI
conc. (uM)	rate (min-1DegP WT-1)						conc. (uM)	rate (min-1DegP WT-1)						conc. (uM)	rate (min-1DegP WT-1)						conc. (uM)	rate (min-1DegP WT-1)						conc. (uM)	rate (min-1DegP WT-1)
0	0.00715236	0.0728598	0.0728988	0.0509703	0.0379475		0	-0.334296	-0.300697	-0.43954	-0.358178	0.072437		0	-0.120471	-0.289329	-0.288103	-0.232634	0.0971381		0	-0.499642	-0.446527	-0.521864	-0.489344	0.0387098		0	0.0572159	-0.039928	-0.047472	-0.0100614	0.0583858
0.585938	0.045017	0.14864	0.0233579	0.0723384	0.0669608		1.17188	-0.109593	-0.365566	-0.641664	-0.372274	0.266099		1.17188	-0.0716422	-0.0866527	-0.095232	-0.084509	0.0119401		1.17188	-0.246637	0.0148713	-0.308999	-0.180255	0.171837		1.17188	-0.264201	0.0170413	-0.150087	-0.132416	0.141451
1.17188	0.222022	0.285701	0.123714	0.210479	0.0816081		2.34375	-0.392184	-0.448213	-0.485822	-0.442073	0.0471199		2.34375	0.0245704	0.0400653	-0.0697019	-0.00168873	0.0594085		2.34375	0.415769	-0.154316	0.173456	0.14497	0.286108		2.34375	-0.160732	0.0758458	0.0305529	-0.018111	0.125572
2.34375	0.743193	0.482264	0.68716	0.637539	0.13736		4.6875	-0.343093	-0.198831	-0.241485	-0.261136	0.0741116		4.6875	0.235875	0.192659	0.209733	0.212756	0.0217657		4.6875	0.175696	-0.269672	-0.0661914	-0.0533891	0.222959		4.6875	0.049713	0.0995431	0.0430023	0.0640861	0.0308894
4.6875	2.57203	2.65322	2.57299	2.59941	0.046602		9.375	-0.384616	-0.179753	-0.186421	-0.250264	0.116401		9.375	0.91658	0.676295	0.596553	0.729809	0.16659		9.375	-0.143557	-0.5212	-0.110379	-0.258378	0.228214		9.375	0.203207	0.215347	0.0324064	0.15032	0.102297
9.375	4.1244	4.1114	3.83852	4.02477	0.161436		18.75	-0.723355	-0.314862	-0.51458	-0.517599	0.204263		18.75	1.58399	1.63779	1.54566	1.58915	0.0462832		18.75	-0.0859707	0.0988197	0.145347	0.0527319	0.122352		18.75	0.0811176	0.0945509	-0.0152107	0.0534859	0.059871
18.75	2.93293	3.04409	2.55609	2.84437	0.255771		37.5	-0.400774	-0.24153	-0.426441	-0.356249	0.100174		37.5	1.68298	1.31347	1.72346	1.5733	0.225928		37.5	-0.364054	-0.264257	-0.126627	-0.251646	0.119215		37.5	0.270042	0.119527	-0.0923405	0.099076	0.182055
37.5	1.80588	1.74843	1.49415	1.68282	0.165898		75	-0.416655	-0.23666	-0.471082	-0.374799	0.122688		75	1.10824	1.31345	1.36803	1.26324	0.136981		75	-0.0443821	-0.511664	-0.266948	-0.274331	0.233728		75	0.123604	0.203993	0.075876	0.134491	0.0647486
75	1.03073	1.13236	0.814811	0.992632	0.162165		150	-0.151759	-0.0501927	-0.0693152	-0.0904224	0.0539729		150	0.707662	0.426049	0.687515	0.607075	0.157097		150	-0.22722	0.0419254	-0.0173248	-0.0675399	0.141425		150	0.189647	0.249187	0.106825	0.181886	0.0714977
150	0.409782	0.584949	0.450006	0.481579	0.0917521		300	-0.0227147	0.0428105	0.0311367	0.0170775	0.0349519		300	0.261046	0.338888	0.467534	0.355823	0.104281		300	1.7454	1.85878	1.28479	1.62966	0.303996		300	1.11987	1.04478	0.888895	1.01785	0.117819
300	0.167755	0.225051	0.0900147	0.16094	0.0677754		600	0.853933	0.836847	0.805469	0.832083	0.0245808		600	0.169973	0.0932077	0.155442	0.139541	0.0407781		600	5.51538	5.81316	5.10207	5.47687	0.357104		600	3.86806	3.43642	3.23194	3.51214	0.324751
600	0.1215	0.36181	-0.044729	0.146193	0.204391		1200	0.771028	1.06233	0.982697	0.938683	0.150554		1200	-0.0713708	0.0965023	0.177972	0.0677012	0.127142		1200	6.34481	5.59169	5.60132	5.84594	0.432063		1200	4.87763	5.1791	4.93177	4.99617	0.16072
	Exp1	Exp2	Exp3	Average	SD			Exp1	Exp2	Exp3	Average	SD			Exp1	Exp2	Exp3	Average	SD			Exp1	Exp2	Exp3	Average	SD			Exp1	Exp2	Exp3	Average	SD

## Sheet: Fig. 3
Fig. 3a
TMB_CYRKL							TMB_CYYKI
conc. (uM)	OD600						conc. (uM)	OD600
10	0.941857	1.06706	1.04395	1.01762	0.0666243		1.25	0.987396	0.964438	1.08035	1.01073	0.061379
20	0.892867	1.02588	1.01666	0.97847	0.0742781		2.5	0.955661	0.955436	1.03033	0.980475	0.0431758
40	0.837147	0.972647	0.963803	0.924532	0.0758074		5	0.936304	0.93923	1.01562	0.963717	0.0449709
80	0.784118	0.904118	0.893134	0.860457	0.0663386		10	0.939005	0.959487	1.05568	0.984724	0.0622979
160	0.509825	0.615	0.619362	0.581396	0.0620205		20	0.921224	0.951834	1.06836	0.980472	0.0776342
320	-0.0236878	0.0720588	0.0769894	0.0417868	0.0567562		40	0.692325	0.93788	0.781802	0.804002	0.124274
640	0.0368775	0.0223529	0.0224074	0.0272126	0.00837011		80	0.104209	0.154175	0.106383	0.121589	0.0282413
1280	0.00834455	0.0564706	0.038782	0.0345324	0.0243428		160	0.0211569	0.0634706	0.0258035	0.0368103	0.0232051
	Exp1	Exp2	Exp3	Average	SD			Exp1	Exp2	Exp3	Average	SD
Fig. 3b
Control							TMB_CYYKI							TMB_CYRKL
Time (h)	log10(CFU/mL)						Time (h)	log10(CFU/mL)						Time (h)	log10(CFU/mL)
0	3.66667e+07	40000000	3.66667e+07	3.77778e+07	1.9245e+06		0	3.66667e+07	40000000	3.66667e+07	3.77778e+07	1.9245e+06		0	3.66667e+07	40000000	3.66667e+07	3.77778e+07	1.9245e+06
1	5e+07	4.33333e+07	5e+07	4.77778e+07	3.849e+06		1	4.33333e+07	3e+07	20000000	3.11111e+07	1.17063e+07		1	3.66667e+07	4.33333e+07	40000000	40000000	3.33333e+06
2	1.33333e+08	2.66667e+08	1.66667e+08	1.88889e+08	6.93889e+07		2	10000000	20000000	3.66667e+07	2.22222e+07	1.34715e+07		2	6e+07	5e+07	5.33333e+07	5.44444e+07	5.09175e+06
4	9.33333e+08	700000000	7.33333e+08	7.88889e+08	1.26198e+08		4	5.66667e+06	6.66667e+06	3.33333e+06	5.22222e+06	1.71053e+06		4	7e+06	7.66667e+06	5.66667e+06	6.77778e+06	1.01835e+06
6	1.66667e+10	10000000000	3.33333e+09	1e+10	6.66667e+09		6	1e+06	333333	1e+06	777778	384900		6	1.33333e+06	1.33333e+06	1.66667e+06	1.44444e+06	192450
8	2.66667e+10	3.33333e+10	2.33333e+10	2.77778e+10	5.09175e+09		8	300000	333333	366667	333333	33333.3		8	333333	666667	500000	500000	166667
10	2.66667e+10	3e+10	20000000000	2.55556e+10	5.09175e+09		10	266667	300000	333333	300000	33333.3		10	133333	100000	133333	122222	19245
12	3.66667e+10	2.66667e+10	20000000000	2.77778e+10	8.3887e+09		12	600000	466667	633333	566667	88191.7		12	59999.4	39999.6	66666	55555	13877.6
24	2.66667e+10	3e+10	2.66667e+10	2.77778e+10	1.9245e+09		24	20000000000	3e+10	3.33333e+10	2.77778e+10	6.93889e+09		24	6666.6	13333.2	3333.3	7777.7	5091.7
	Exp1	Exp2	Exp3	Average	SD			Exp1	Exp2	Exp3	Average	SD			Exp1	Exp2	Exp3	Average	SD
Fig. 3c
Control							TMB_CYYKI							TMB_CYRKL
Time (h)	log10(CFU/mL)						Time (h)	log10(CFU/mL)						Time (h)	log10(CFU/mL)
0	3e+07	2.66667e+07	3.33333e+07	3e+07	3.33333e+06		0	3e+07	2.66667e+07	3.33333e+07	3e+07	3.33333e+06		0	3e+07	2.66667e+07	3.33333e+07	3e+07	3.33333e+06
1	4.66667e+07	2.33333e+07	20000000	30000000	1.45297e+07		1	4.33333e+07	2.66667e+07	3e+07	3.33333e+07	8.81917e+06		1	3e+07	5.33333e+07	40000000	4.11111e+07	1.17063e+07
2	7.66667e+07	9e+07	1e+08	8.88889e+07	1.17063e+07		2	4.66667e+07	5.66667e+07	5e+07	5.11111e+07	5.09175e+06		2	5.33333e+07	40000000	2.66667e+07	40000000	1.33333e+07
4	600000000	700000000	6.66667e+08	6.55556e+08	5.09175e+07		4	300000000	2.33333e+08	3.66667e+08	300000000	6.66667e+07		4	1.33333e+08	1.33333e+08	100000000	1.22222e+08	1.9245e+07
6	5e+09	3e+09	6.66667e+09	4.88889e+09	1.83586e+09		6	1.66667e+09	6.66667e+08	2.33333e+09	1.55556e+09	8.3887e+08		6	3.66667e+08	600000000	4.33333e+08	4.66667e+08	1.20185e+08
8	1.33333e+10	2.66667e+10	3.33333e+10	2.44444e+10	1.01835e+10		8	5e+09	6.33333e+09	6e+09	5.77778e+09	6.93889e+08		8	2.33333e+09	4e+09	2.66667e+09	3000000000	8.81917e+08
10	4.33333e+10	4.66667e+10	3e+10	40000000000	8.81917e+09		10	6.66667e+09	20000000000	1.66667e+10	1.44444e+10	6.93889e+09		10	5e+09	5.66667e+09	3.66667e+09	4.77778e+09	1.01835e+09
12	3.33333e+10	4.33333e+10	40000000000	3.88889e+10	5.09175e+09		12	2.33333e+10	3e+10	20000000000	2.44444e+10	5.09175e+09		12	8.33333e+09	5e+09	7.33333e+09	6.88889e+09	1.71053e+09
	Exp1	Exp2	Exp3	Average	SD			Exp1	Exp2	Exp3	Average	SD			Exp1	Exp2	Exp3	Average	SD
Fig. 3d
DegPWT_Ara_30C							DegPWT_no Ara_30C							DegPWT_Ara_42C							DegPWT_no Ara_42C
Time (h)	log10(CFU/mL)						Time (h)	log10(CFU/mL)						Time (h)	log10(CFU/mL)						Time (h)	log10(CFU/mL)
0	400000000	3.66667e+08	300000000	3.55556e+08	5.09175e+07		0	1.33333e+08	2.66667e+08	2.66667e+08	2.22222e+08	7.698e+07		0	1.33333e+08	2.66667e+08	2.66667e+08	2.22222e+08	7.698e+07		0	1.33333e+08	2.66667e+08	2.66667e+08	2.22222e+08	7.698e+07
1	1.16667e+09	1.36667e+09	8.33333e+08	1.12222e+09	2.6943e+08		1	1.33333e+08	2.33333e+08	200000000	1.88889e+08	5.09175e+07		1	3.33333e+08	400000000	3.66667e+08	3.66667e+08	3.33333e+07		1	1e+09	1.33333e+08	3.66667e+08	5e+08	4.48454e+08
2	1e+09	2.33333e+09	2e+09	1.77778e+09	6.93889e+08		2	1.66667e+09	200000000	200000000	6.88889e+08	8.4678e+08		2	400000000	3.33333e+08	5.33333e+08	4.22222e+08	1.01835e+08		2	40000000	4.66667e+07	5.33333e+07	4.66667e+07	6.66667e+06
4	3e+10	4.33333e+10	3.33333e+10	3.55556e+10	6.93889e+09		4	10000000000	5e+10	3e+10	3e+10	20000000000		4	4e+09	2.66667e+09	5.66667e+09	4.11111e+09	1.50308e+09		4	6.66667e+06	10000000	20000000	1.22222e+07	6.93889e+06
6	5.66667e+10	70000000000	80000000000	6.88889e+10	1.17063e+10		6	6.66667e+10	1.03333e+11	6e+10	7.66667e+10	2.33333e+10		6	7.33333e+09	6e+09	8e+09	7.11111e+09	1.01835e+09		6	7.66667e+06	3.66667e+06	4e+06	5.11111e+06	2.21944e+06
8	1.76667e+11	1.93333e+11	160000000000	1.76667e+11	1.66667e+10		8	5.33333e+10	7.33333e+10	3.66667e+10	5.44444e+10	1.83586e+10		8	9e+09	6e+09	1e+10	8.33333e+09	2.08167e+09		8	3.33333e+06	1.33333e+06	2.66667e+06	2.44444e+06	1.01835e+06
10	2.2e+11	1.96667e+11	2.06667e+11	2.07778e+11	1.17063e+10		10	8.66667e+10	6.33333e+10	6.33333e+10	7.11111e+10	1.34715e+10		10	1.16667e+10	8.66667e+09	1.06667e+10	1.03333e+10	1.52753e+09		10	366667	100000	133333	200000	145297
12	8.66667e+10	1.16667e+11	9e+10	9.77778e+10	1.64429e+10		12	7.33333e+10	9e+10	9.66667e+10	8.66667e+10	1.20185e+10		12	1.4e+10	9.33333e+09	1.26667e+10	12000000000	2.4037e+09		12	43333.3	26666.7	30000	33333.3	8819.17
	Exp1	Exp2	Exp3	Average	SD			Exp1	Exp2	Exp3	Average	SD			Exp1	Exp2	Exp3	Average	SD			Exp1	Exp2	Exp3	Average	SD
Fig. 3e
DegPS210A_Ara_30C							DegPS210A_no Ara_30C							DegPS210A_Ara_42C							DegPS210A_no Ara_42C
Time (h)	log10(CFU/mL)						Time (h)	log10(CFU/mL)						Time (h)	log10(CFU/mL)						Time (h)	log10(CFU/mL)
0	400000000	3.66667e+08	300000000	3.55556e+08	5.09175e+07		0	1.33333e+08	2.66667e+08	2.66667e+08	2.22222e+08	7.698e+07		0	4.66667e+08	400000000	2.66667e+08	3.77778e+08	1.01835e+08		0	4.66667e+08	400000000	2.66667e+08	3.77778e+08	1.01835e+08
1	800000000	8.66667e+08	6.66667e+08	7.77778e+08	1.01835e+08		1	300000000	4.33333e+08	1.33333e+08	2.88889e+08	1.50308e+08		1	400000000	5.33333e+08	4.66667e+08	4.66667e+08	6.66667e+07		1	1.33333e+09	1.33333e+08	6.66667e+07	5.11111e+08	7.12845e+08
2	6.66667e+08	1e+09	1e+09	8.88889e+08	1.9245e+08		2	3.33333e+09	2.33333e+08	6.66667e+07	1.21111e+09	1.83979e+09		2	1.66667e+09	2.66667e+09	6.66667e+08	1.66667e+09	1000000000		2	3.33333e+07	7.66667e+07	5.66667e+07	5.55556e+07	2.1688e+07
4	3.33333e+09	1e+10	7e+09	6.77778e+09	3.33888e+09		4	5.66667e+10	40000000000	6.66667e+10	5.44444e+10	1.34715e+10		4	5.66667e+08	5.33333e+08	6.33333e+08	5.77778e+08	5.09175e+07		4	2.33333e+07	3e+07	40000000	3.11111e+07	8.3887e+06
6	40000000000	2.33333e+10	6e+10	4.11111e+10	1.83586e+10		6	9.33333e+10	1.13333e+11	9e+10	9.88889e+10	1.26198e+10		6	300000000	3.33333e+07	5.66667e+07	130000000	1.47686e+08		6	10000000	1.66667e+07	6.66667e+06	1.11111e+07	5.09175e+06
8	9e+10	1.43333e+11	1.03333e+11	1.12222e+11	2.77555e+10		8	6e+10	80000000000	6.33333e+10	6.77778e+10	1.07152e+10		8	3.66667e+06	1.66667e+06	1.33333e+06	2.22222e+06	1.26198e+06		8	6e+06	5.66667e+06	3.66667e+06	5.11111e+06	1.26198e+06
10	8.33333e+10	1.23333e+11	7.33333e+10	9.33333e+10	2.64575e+10		10	7.33333e+10	4.66667e+10	3.66667e+10	5.22222e+10	1.89541e+10		10	233333	133333	66666.7	144444	83887		10	200000	166667	400000	255556	126198
12	9.66667e+10	1e+11	6e+10	8.55556e+10	2.21944e+10		12	7.33333e+10	6.66667e+10	80000000000	7.33333e+10	6.66667e+09		12	20000	40000	33333.3	31111.1	10183.5		12	80000	66666.7	83333.3	76666.7	8819.17
	Exp1	Exp2	Exp3	Average	SD			Exp1	Exp2	Exp3	Average	SD			Exp1	Exp2	Exp3	Average	SD			Exp1	Exp2	Exp3	Average	SD
Fig. 3f
DegPWT_Ara_TMB_30C							DegPWT_no Ara_TMB_30C							DegPS210A_Ara_TMB_30C							DegPS210A_no Ara_TMB_30C
Time (h)	log10(CFU/mL)						Time (h)	log10(CFU/mL)						Time (h)	log10(CFU/mL)						Time (h)	log10(CFU/mL)
0	1.33333e+08	2.66667e+08	2.66667e+08	2.22222e+08	7.698e+07		0	400000000	3.66667e+08	300000000	3.55556e+08	5.09175e+07		0	400000000	3.66667e+08	300000000	3.55556e+08	5.09175e+07		0	400000000	3.66667e+08	300000000	3.55556e+08	5.09175e+07
1	2.33333e+07	3.33333e+07	20000000	2.55556e+07	6.93889e+06		1	600000000	7.66667e+08	3.66667e+08	5.77778e+08	2.00924e+08		1	7.33333e+08	700000000	700000000	7.11111e+08	1.9245e+07		1	700000000	1.06667e+09	1e+09	9.22222e+08	1.95316e+08
2	2.33333e+07	1.33333e+07	40000000	2.55556e+07	1.34715e+07		2	2e+09	1e+09	2e+09	1.66667e+09	5.7735e+08		2	2.33333e+09	3e+09	2.66667e+09	2.66667e+09	3.33333e+08		2	2.33333e+09	1.66667e+08	1.66667e+08	8.88889e+08	1.25093e+09
4	8.66667e+06	6e+06	1e+07	8.22222e+06	2.0367e+06		4	3.33333e+10	5.33333e+10	4.33333e+10	4.33333e+10	10000000000		4	4.33333e+10	6e+10	40000000000	4.77778e+10	1.07152e+10		4	2.66667e+10	10000000000	2.33333e+10	20000000000	8.81917e+09
6	5e+06	3.66667e+06	8.33333e+06	5.66667e+06	2.4037e+06		6	1e+11	1.7e+11	1.66667e+11	1.45556e+11	3.94875e+10		6	1.36667e+11	1.63333e+11	1.26667e+11	1.42222e+11	1.89541e+10		6	7.33333e+10	80000000000	7.66667e+10	7.66667e+10	3.33333e+09
8	1.66667e+06	2e+06	4e+06	2.55556e+06	1.26198e+06		8	1.16667e+11	1.9e+11	1.43333e+11	1.5e+11	3.71184e+10		8	1.8e+11	1.66667e+11	160000000000	1.68889e+11	1.01835e+10		8	160000000000	1.96667e+11	1.76667e+11	1.77778e+11	1.83586e+10
10	666667	1.33333e+06	2.66667e+06	1.55556e+06	1.01835e+06		10	140000000000	1.9e+11	1.8e+11	170000000000	2.64575e+10		10	2e+11	1.86667e+11	1.73333e+11	1.86667e+11	1.33333e+10		10	1.86667e+11	1.66667e+11	1.8e+11	1.77778e+11	1.01835e+10
12	166667	333333	800000	433333	328295		12	3e+10	5.33333e+10	3e+10	3.77778e+10	1.34715e+10		12	1.46667e+11	1.9e+11	1.03333e+11	1.46667e+11	4.33333e+10		12	1e+11	3.66667e+10	5.33333e+10	6.33333e+10	3.28295e+10
	Exp1	Exp2	Exp3	Average	SD			Exp1	Exp2	Exp3	Average	SD			Exp1	Exp2	Exp3	Average	SD			Exp1	Exp2	Exp3	Average	SD
Fig. 3g
Chloramphenicol							Chloramphenicol + TMB_CYYKI							TMB_CYYKI
Time (h)	log10(CFU/mL)						Time (h)	log10(CFU/mL)						Time (h)	log10(CFU/mL)
0	2.66667e+07	3.33333e+07	3e+07	3e+07	3.33333e+06		0	2.66667e+07	3.33333e+07	3e+07	3e+07	3.33333e+06		0	2.66667e+07	3.33333e+07	3e+07	3e+07	3.33333e+06
1	4.66667e+07	3.33333e+07	4.33333e+07	4.11111e+07	6.93889e+06		1	5e+07	6e+07	3.66667e+07	4.88889e+07	1.17063e+07		1	2.33333e+07	4.33333e+07	3e+07	3.22222e+07	1.01835e+07
2	3.66667e+07	40000000	40000000	3.88889e+07	1.9245e+06		2	4.33333e+07	2.66667e+07	3.66667e+07	3.55556e+07	8.3887e+06		2	2.66667e+07	3e+07	20000000	2.55556e+07	5.09175e+06
4	5.66667e+07	2.66667e+07	40000000	4.11111e+07	1.50308e+07		4	40000000	4.66667e+07	40000000	4.22222e+07	3.849e+06		4	5e+06	3.33333e+06	3e+06	3.77778e+06	1.07152e+06
6	3.33333e+07	3.33333e+07	6.66667e+06	2.44444e+07	1.5396e+07		6	4.66667e+07	3e+07	40000000	3.88889e+07	8.3887e+06		6	633333	600000	600000	611111	19245
8	3e+07	2.33333e+07	3.33333e+07	2.88889e+07	5.09175e+06		8	3.66667e+07	3.33333e+07	2.33333e+07	3.11111e+07	6.93889e+06		8	200000	300000	200000	233333	57735
10	2.66667e+07	2.33333e+07	2.33333e+07	2.44444e+07	1.9245e+06		10	3.33333e+07	3e+07	3.66667e+07	3.33333e+07	3.33333e+06		10	200000	300000	266667	255556	50917.5
12	2.33333e+07	5e+07	2.66667e+07	3.33333e+07	1.45297e+07		12	20000000	3.66667e+07	3e+07	2.88889e+07	8.3887e+06		12	433333	266667	366667	355556	83887
	Exp1	Exp2	Exp3	Average	SD			Exp1	Exp2	Exp3	Average	SD			Exp1	Exp2	Exp3	Average	SD
Fig. 3h
Tetracycline							Tetracycline + TMB_CYYKI							Rifampicin							Rifampicin + TMB_CYYKI							No drug							TMB_CYYKI
Time (h)	log10(CFU/mL)						Time (h)	log10(CFU/mL)						Time (h)	log10(CFU/mL)						Time (h)	log10(CFU/mL)						Time (h)	log10(CFU/mL)						Time (h)	log10(CFU/mL)
0	5.66667e+07	6e+07	5e+07	5.55556e+07	5.09175e+06		0	5.66667e+07	6e+07	5e+07	5.55556e+07	5.09175e+06		0	5.66667e+07	6e+07	5e+07	5.55556e+07	5.09175e+06		0	5.66667e+07	6e+07	5e+07	5.55556e+07	5.09175e+06		0	5e+10	5e+10	5.66667e+10	5.22222e+10	3.849e+09		0	5e+10	5e+10	5.66667e+10	5.22222e+10	3.849e+09
1	5.66667e+07	4.66667e+07	6e+07	5.44444e+07	6.93889e+06		1	5e+07	3.33333e+07	7.33333e+07	5.22222e+07	2.00924e+07		1	5e+07	3e+07	2.33333e+07	3.44444e+07	1.38778e+07		1	5e+07	8.33333e+07	40000000	5.77778e+07	2.26895e+07		1	6.66667e+10	5.66667e+10	70000000000	6.44444e+10	6.93889e+09		1	6.33333e+10	7.33333e+10	6e+10	6.55556e+10	6.93889e+09
2	5e+07	4.66667e+07	5.66667e+07	5.11111e+07	5.09175e+06		2	6.66667e+07	3.33333e+07	4.33333e+07	4.77778e+07	1.71053e+07		2	5.33333e+07	2.66667e+07	3.66667e+07	3.88889e+07	1.34715e+07		2	40000000	6.33333e+07	5.66667e+07	5.33333e+07	1.20185e+07		2	7.33333e+10	70000000000	6e+10	6.77778e+10	6.93889e+09		2	1.1e+11	1.46667e+11	1.26667e+11	1.27778e+11	1.83586e+10
4	6.33333e+07	6e+07	5.33333e+07	5.88889e+07	5.09175e+06		4	8.33333e+07	4.66667e+07	40000000	5.66667e+07	2.33333e+07		4	4.66667e+07	6e+07	5e+07	5.22222e+07	6.93889e+06		4	5.33333e+07	6e+07	4.66667e+07	5.33333e+07	6.66667e+06		4	9.33333e+10	8.33333e+10	7.66667e+10	8.44444e+10	8.3887e+09		4	1.36667e+11	8.33333e+10	1e+11	1.06667e+11	2.72845e+10
6	6.33333e+07	8.33333e+07	6.66667e+07	7.11111e+07	1.07152e+07		6	5e+07	40000000	4.66667e+07	4.55556e+07	5.09175e+06		6	4.66667e+07	7.33333e+07	40000000	5.33333e+07	1.76383e+07		6	5e+07	7.33333e+07	3.33333e+07	5.22222e+07	2.00924e+07		6	9.66667e+10	7.33333e+10	6.33333e+10	7.77778e+10	1.71053e+10		6	9.33333e+10	6e+10	3.66667e+10	6.33333e+10	2.848e+10
8	7.33333e+07	6e+07	9.33333e+07	7.55556e+07	1.67774e+07		8	7.33333e+07	3.33333e+07	40000000	4.88889e+07	2.14303e+07		8	7.33333e+07	4.66667e+07	4.33333e+07	5.44444e+07	1.64429e+07		8	4.66667e+07	6.66667e+07	6e+07	5.77778e+07	1.01835e+07		8	4.66667e+10	9.33333e+10	5e+10	6.33333e+10	2.60342e+10		8	6.66667e+10	9e+10	6.33333e+10	7.33333e+10	1.45297e+10
10	6.66667e+07	5.33333e+07	6e+07	6e+07	6.66667e+06		10	6e+07	4.66667e+07	5.33333e+07	5.33333e+07	6.66667e+06		10	8.33333e+07	3.33333e+07	5e+07	5.55556e+07	2.54588e+07		10	40000000	9.33333e+07	3.66667e+07	5.66667e+07	3.1798e+07		10	70000000000	5e+10	40000000000	5.33333e+10	1.52753e+10		10	4.33333e+10	80000000000	6.33333e+10	6.22222e+10	1.83586e+10
12	5e+07	40000000	6e+07	50000000	1e+07		12	6.66667e+07	3.66667e+07	4.33333e+07	4.88889e+07	1.57527e+07		12	6.66667e+07	40000000	5e+07	5.22222e+07	1.34715e+07		12	4.33333e+07	70000000	3e+07	4.77778e+07	2.0367e+07		12	40000000000	3.66667e+10	5e+10	4.22222e+10	6.93889e+09		12	4.66667e+10	4.66667e+10	6.66667e+10	5.33333e+10	1.1547e+10
	Exp1	Exp2	Exp3	Average	SD			Exp1	Exp2	Exp3	Average	SD			Exp1	Exp2	Exp3	Average	SD			Exp1	Exp2	Exp3	Average	SD			Exp1	Exp2	Exp3	Average	SD			Exp1	Exp2	Exp3	Average	SD

## Sheet: Fig. 4
Fig. 4d
		1	2	3	4	5	6	7	8	9	10	11	12	13	14	15	16	17	18	19	20	21	22	23	24	25	26	27	28	29	30	31	32	33	34	35	36	37	38	39	40	41	42	43	44	45	46	47	48
W3110	Exp1	3.23968	3.43536	8.6592	2.68208	2.79424	9.68624	3.22	2.8352	2.08608	2.9416	2.08	7.64832	3.43536	2.02384	2.3296	3.01888	2.17616	2.83072	2.72	2.95024	9.89552	3.52368	2.72464	17.3214	5.7976	4.61504	2.91968	3.0568	2.58	3.29856	3.204	2.88448	8.35232	3.216	1.6704	2.13472	2.27408	1.28	2.5848	3.23584	2.24	3.04416	3.17584	2.15264	2.98912	2.68208	8.54608	3.87312
W3110	Exp2	2.8352	2.58	3.2	3.36384	2.37856	3.69392	2.04896	3.03584	3.64864	3.07344	3.652	2.37856	6.5776	3.68	3.90608	2.88448	3.55264	3.07344	2.9416	2.89776	2.73872	4.9832	7.3408	2.3624	2.72464	2.89776	2.93728	3.0568	4.0792	2.79888	2.30752	6.792	3.73184	3.16784	5.4424	3.04	3.216	3.0776	3.17584	1.86592	2.66288	3.39408	3.0568	3.4016	3.17584	2.9416	2.62416	2.93728
W3110	Exp3	3.10656	2.95024	1.93328	2.44224	2.26272	1.97904	2.22848	2.72	5.12992	3.23968	3.22	1.608	2.10448	3.04416	3.204	1.28992	2.15264	1.51792	2.22272	1.86592	3.39408	3.74544	3.0776	1.8728	3.59552	1.82432	2.7528	1.4752	1.73072	1.50944	1.7008	3.59552	1.92672	2.86224	2.48384	2.73872	3.0568	2.48896	2.52976	2.95024	3.65552	2.89776	2.17616	2.72464	4.16	2.13472	3.36384	2.79888
ddegp	Exp1	2.24576	1.8728	1.8728	1.37632	2.24	1.92	1.012	1.7008	1.51792	1.63168	0.81584	3.01888	1.37632	1.73072	2.40528	1.44	1.28992	1.2496	1.92672	1.7008	1.76	1.6	0.67888	1.4488	1.86592	0.97328	1.3576	1.6704	2.60464	1.92672	1.92672	2.73872	2.56496	2.30752	1.2496	2.52976	1.7008	2.13472	1.92	1.76	1.44	2.08	1.57584	2.26272	2.10448	2.24576	2.15264	2.08
ddegp	Exp2	2.44752	2.48384	2.29088	1.92672	1.8728	1.7232	1.86592	1.76	2.24576	1.93328	2.40528	1.4488	1.86592	1.6	2.44224	1.43104	2.22272	1.7888	2.37856	2.88448	1.92	2.73408	1.2496	1.97904	2.24	2.4992	1.7008	2.10448	2.17616	2.04896	2.3624	2.68208	2.9416	2.7528	2.03648	1.92	1.94656	2.72464	2.15264	1.7888	2.13472	2.44752	2.88448	2.76208	1.7888	1.7672	2.83072	2.76208
ddegp	Exp3	1.63168	2.17616	2.26272	1.82432	1.95312	1.6	2.91968	2.48896	1.82432	1.50944	1.73072	1.7008	2.3624	2.48384	1.95312	2.26272	1.50944	4	2.52976	1.6	1.73072	2.58	3.8032	3.216	1.36704	2.02384	1.8728	1.7888	1.7888	2.02384	1.1648	2.44752	1.31936	1.63168	1.81024	2.27408	1.7008	3.04	1.95312	6.33968	2.76208	2.26272	2.29088	1.7232	1.73072	2.91968	2.60464	2.52976
RPYA	Exp1	22.5622	8.38288	20.553	7.3112	5.73552	15.247	13.517	12.7046	9.376	18.668	15.3883	29.0042	19.9045	18.4006	21.9202	31.7283	43.7734	22.8856	49.2362	16.8494	7.84496	16.5195	26.3962	4.48	10.4626	17.4011	16.9358	14.3725	19.368	6.31344	35.7075	34.7683	23.2589	23.225	21.4531	14.4754	11.3701	16	58.1274	14.6083	8.94432	13.825	19.1874	18.0829	5.224	25.5384	19.8845	16.1987
RPYA	Exp2	12.8797	8.0144	2.83072	4.8768	10.7021	41.8542	9.89552	8.92128	12.3075	12.4038	15.7174	12.644	16.6776	9.47792	11.4854	11.4318	11.8789	5.052	23.6886	22.0429	16.972	12.6035	24.5515	10.176	10.176	59.2598	40.4238	8.12864	33.3434	22.5424	14.2723	16.5195	26.7435	12.0723	10.4234	10.7534	27.4981	19.0427	16.8122	5.00112	6.00592	5.0824	5.41408	3.10656	73.6664	30.5314	14.343	16.7045
RPYA	Exp3	10.4491	11.0203	14.8421	7.94384	7.90336	5.0216	7.27776	21.4424	15.5595	16.7134	17.9347	15.613	16.5938	11.3634	11.0342	21.5406	15.0808	7.64832	13.1259	8.87104	12.345	21.6963	11.7685	10.2112	11.3138	6.08848	9.62128	10.0482	9.80704	8.5176	16.4925	35.2266	22.0958	32.0813	63.2038	66.9488	7.82688	9.1648	14.3403	6.03776	15.0944	17.087	25.4562	16.8874	4.70576	11.3645	10.5806	9.44128
Fig. 4e
imp4213	Exp1	2.4	3.03584	1.6704	1.97904	3.90608	2.83072	1.608	2.08608	2.62416	3.53456	3.0776	3.0776	2.29088	2.88448	3.3752	1.73072	2.4	2.08	2.91968	2.73872	3.52368	3.652	2.29088	2.79888	2.66288	3.00608	3.15168	2.26272	1.95312	2.9416	2.64848	1.95312	2.66288	1.92672	2.73872	3.55264	3.57776	4.32304	2.79424	3.07344	3.15568	2.4992	2.13472	2.26272	1.608	2.3296	1.95312	3.3904
imp4213	Exp2	3.97424	2.22848	2.22272	2.14656	2.13472	2.52976	2.48896	3.9224	2.24576	3.32944	1.92	2.93728	3.36	3.57776	4	2.58	3.36384	2.26272	3.14352	2.17616	3.01888	3.36384	3.59552	1.7888	1.94656	2.37856	2.24576	2.37856	1.92	2.17616	3.04	3.0776	2.88448	3.0568	2.29088	2.8352	3.23968	3.36	3.42048	2.44752	4.51696	1.82432	2.93728	1.44	1.7672	4	3.36384	2.95024
imp4213	Exp3	3.0776	3.10656	2.43712	4.58176	2.43712	2.93728	3.10656	2.60464	2.26272	2.29088	2.37856	2.58	2.9416	1.92	2.30752	2.62416	2.64848	5.15232	5.224	2.56496	3.216	3.09008	3.68352	3.60976	3.09008	2.17616	2.72	2.8352	3.15168	2.9416	2.52976	3.79312	2.71536	2.62416	3.34096	2.79424	2.88448	3.2	2.72464	3.15168	2.48384	2.60464	2.60464	3.10656	3.3752	2.48384	2.56	2.72464
imp+TMB_CYYKI	Exp1	4.17232	3.74896	3.59552	2.79888	2.37856	3.8032	5.93936	7.38784	2.29088	4.3672	4.16	3.60976	2.76208	4.39344	4.10112	2.43712	4.96	5.50544	8.16	3.42048	4.1136	5.82416	2.95024	3.76592	2.56496	4.42544	3.42048	3.53456	3.23584	2.9416	4.33184	9.52096	4.80272	2.73408	3.9224	6.24816	3.69392	4.8424	6.97056	4.32	2.91968	3.55264	3.95824	2.68208	2.4992	4.33184	6.56784	6.13248
imp+TMB_CYYKI	Exp2	8.48	5.0824	3.50912	4.41376	3.62032	6.2256	5.55408	4.09792	2.86224	3.26336	3.01888	7.37568	3.97424	4.0096	3.36384	4.57616	4.77328	4.65104	6.13248	7.2	3.59552	3.62032	3.57776	4.22416	5.76896	6.72944	2.88448	6.13248	5.39744	3.09008	4.42544	4.75712	7.54032	6.23184	5.8592	3.652	4.0128	4.8976	12.5342	16.0997	5.79552	4.16	8.78688	6.13248	6.08208	3.2	2.68208	5.46112
imp+TMB_CYYKI	Exp3	2.79424	5.21168	3.68	2.98912	2.72464	4.0032	6.88	4.26928	2.95024	3.95824	4.92896	4.73824	2.79424	2.56496	4.70848	3.29856	4.40224	3.76592	3.188	3.23968	4.58448	2.8352	3.00608	4	4.04768	2.68208	3.4944	2.83072	2.66288	2.88448	3.7112	3.52368	2.56496	3.36	2.73872	3.29856	7.5472	3.26336	3.10656	2.76208	3.36	3.07344	3.59552	3.22	4.5056	4.39344	5.0848	2.73872
[truncated: 173 more columns]

## Sheet: Fig. 6
Fig. 6b
TMB_CYYKI							DMB_CYYKI							MMB_CYYKI
conc. (uM)	rate (min-1DegP WT-1)						conc. (uM)	rate (min-1DegP WT-1)						conc. (uM)	rate (min-1DegP WT-1)
0	-0.0997527	-0.10187	-0.148787	-0.116803	0.0277189		0	-0.0709852	-0.157396	-0.121952	-0.116778	0.0434372		0	-0.121889	-0.242937	-0.194048	-0.186291	0.0608954
1.17188	0.193676	0.111233	0.0330401	0.11265	0.0803271		1.17188	-0.0495691	-0.203295	-0.187338	-0.146734	0.0845246		1.17188	-0.0713204	-0.179229	-0.188004	-0.146185	0.0649827
2.34375	0.583572	0.66532	0.400965	0.549952	0.135346		2.34375	-0.0631623	-0.18046	-0.204185	-0.149269	0.0755081		2.34375	-0.0963027	-0.0864706	-0.168795	-0.117189	0.0449612
4.6875	2.01621	1.92163	2.06245	2.0001	0.0717809		4.6875	-0.0559736	0.00118618	-0.0501567	-0.0349814	0.0314568		4.6875	-0.0179516	-0.0363537	0.0467539	-0.00251718	0.0436507
9.375	3.37564	3.01454	3.45951	3.28323	0.236442		9.375	0.217409	0.410272	0.239775	0.289152	0.105487		9.375	0.154219	0.0523083	0.233072	0.146533	0.0906267
18.75	2.29326	2.19175	2.44663	2.31055	0.128316		18.75	1.55791	2.22414	2.59743	2.12649	0.526596		18.75	0.360495	0.518331	0.620787	0.499871	0.131125
37.5	1.75216	1.25543	1.6888	1.56546	0.27036		37.5	2.69311	3.00944	3.32863	3.01039	0.317759		37.5	0.750892	1.02457	1.12076	0.96541	0.191903
75	0.713462	1.0878	0.764925	0.855397	0.202908		75	1.66803	1.76324	1.92763	1.7863	0.131331		75	1.23861	1.69379	1.72787	1.55342	0.273166
150	0.117918	0.356217	0.138855	0.20433	0.131954		150	0.684668	0.731374	0.789707	0.73525	0.0526265		150	2.03012	2.57539	2.69637	2.43396	0.35493
	Exp1	Exp2	Exp3	Average	SD		300	0.188241	0.254336	0.119342	0.187306	0.0675019		300	2.59896	3.2789	3.26174	3.04653	0.387705
							600	0.0708169	0.0837448	0.00651416	0.053692	0.0413653		600	2.32529	2.86796	2.81411	2.66912	0.29898
							1200	-0.0241484	-0.088693	-0.146148	-0.0863299	0.0610342		1200	1.55257	2.01878	2.19052	1.92062	0.330108
								Exp1	Exp2	Exp3	Average	SD			Exp1	Exp2	Exp3	Average	SD
Fig. 6h
TMB_CYYKI							DMB_CYYKI							MMB_CYYKI							18-58
conc. (uM)	Normalized FRET						conc. (uM)	Normalized FRET						conc. (uM)	Normalized FRET						conc. (uM)	Normalized FRET
0	-0.0351278	-0.0603503	-0.0227817	-0.0394199	0.0191485		0	0.0303181	0.0183536	0.0313521	0.0266746	0.00722474		0	-0.0161717	0.00192269	-0.00616836	-0.00680579	0.00906402		0.0585938	0.0222191	-0.00655949	0.00293734	0.00619897	0.0146639
0.0366211	0.00496648	-0.0263032	-0.0452756	-0.0222041	0.0253706		0.0366211	0.0113659	0.0163946	0.00990572	0.0125554	0.00340408		0.0366211	-0.0132613	-0.023071	-0.00495121	-0.0137612	0.00907024		0.117188	-0.0265873	-0.0221174	-0.0137032	-0.0208026	0.00654194
0.0732422	0.042257	0.032685	0.0409413	0.0386278	0.00518847		0.0732422	0.0380541	0.0496938	0.0429739	0.0435739	0.00584301		0.0732422	0.0358489	-0.000896396	0.0156565	0.0168696	0.0184026		0.234375	0.0115603	0.00946977	0.00726884	0.00943296	0.00214595
0.146484	0.0590323	0.0356413	0.096082	0.0635852	0.0304765		0.146484	0.0477114	0.0460857	0.0968491	0.0635487	0.0288504		0.146484	0.00371724	-0.0160438	-0.00599443	-0.00610701	0.00988102		0.46875	0.0626321	0.0682091	0.026956	0.052599	0.0223819
0.292969	0.108376	0.0995371	0.0462088	0.0847074	0.0336324		0.292969	0.193142	0.196473	0.131761	0.173792	0.0364378		0.292969	0.0219865	0.0252626	0.00970633	0.0189851	0.00820094		0.9375	0.194646	0.148942	0.0906276	0.144739	0.0521367
0.585938	0.147569	0.149446	0.162679	0.153232	0.00823548		0.585938	0.35935	0.370217	0.278841	0.336136	0.0499158		0.585938	0.0105319	0.0211394	0.0374324	0.0230346	0.0135501		1.875	0.405034	0.355027	0.308369	0.356143	0.0483421
1.17188	0.35994	0.280321	0.320191	0.320151	0.0398096		1.17188	0.623442	0.592934	0.503211	0.573196	0.0624984		1.17188	0.0567099	0.0482373	0.0510935	0.0520135	0.00431059		3.75	0.735543	0.711915	0.736303	0.727921	0.0138663
2.34375	0.635556	0.715189	0.691491	0.680745	0.0408893		2.34375	0.687105	0.710597	0.578607	0.65877	0.0704093		2.34375	0.125497	0.194141	0.143059	0.154232	0.0356601		7.5	0.915697	0.925074	0.892539	0.911103	0.0167472
4.6875	0.748996	0.808029	0.813504	0.790176	0.0357682		4.6875	0.865409	0.872915	0.682892	0.807072	0.107609		4.6875	0.410929	0.338154	0.360854	0.369979	0.0372355		15	0.976324	0.964876	0.985131	0.975444	0.0101564
9.375	0.912226	0.979149	0.909998	0.933791	0.039297		9.375	0.98128	0.95171	0.867854	0.933615	0.0588385		9.375	0.640558	0.618253	0.601457	0.620089	0.0196155		30	0.978104	0.985246	1.01496	0.99277	0.019546
18.75	0.948829	0.997427	0.901157	0.949138	0.0481355		18.75	0.98312	1.03697	1.01237	1.01082	0.0269592		18.75	0.811508	0.837906	0.771789	0.807068	0.0332814			Exp1	Exp2	Exp3	Average	SD
37.5	0.94842	0.962492	1.00776	0.972892	0.0310089		37.5	1.01781	0.919181	0.841787	0.926258	0.0882222		37.5	0.989754	1.06	0.970582	1.00678	0.0470765
75	0.970527	0.988533	1.05541	1.00482	0.0447254		75	1.02258	1.03367	0.92796	0.994739	0.0580974		75	0.962037	0.925574	0.976604	0.954738	0.0262863
150	1.05113	1.02406	1.00299	1.02606	0.0241313		150	0.938622	0.981428	1.0713	0.997118	0.0677179		150	0.996985	0.963185	0.967496	0.975889	0.0183967
	Exp1	Exp2	Exp3	Average	SD			Exp1	Exp2	Exp3	Average	SD			Exp1	Exp2	Exp3	Average	SD

## Sheet: Fig. 6c-g
Fig. 6c																Fig. 6d																Fig. 6e																Fig. 6f
TMB_CYYKI																18-58																DMB_CYYKI (0-2 molar ratio)																MMB_CYYKI
Peak				Models												Peak				Models												Peak				Models												Peak
Dataset	0	0		Independent	Kd (M)	2.35e-07										Dataset	0	0		Independent	Kd (M)	1.01e-07										Dataset	0	0		Independent	Kd (M)	2.394e-07										Dataset	0
Dataset	1	0			n	0.569										Dataset	1	0			n	0.473										Dataset	1	0			n	0.977										Dataset	1
Dataset	2	0			ΔH (kJ/mol)	-25.92										Dataset	2	0			ΔH (kJ/mol)	-18.41										Dataset	2	0			ΔH (kJ/mol)	-5.411										Dataset	2
Dataset	3	0			ΔS (J/mol·K)	39.98										Dataset	3	0			ΔS (J/mol·K)	72.15										Dataset	3	0			ΔS (J/mol·K)	108.6										Dataset	3
Dataset	4	0			ΔG (kJ/mol)	-37.84										Dataset	4	0			ΔG (kJ/mol)	-39.92										Dataset	4	0			ΔG (kJ/mol)	-37.79										Dataset	4
Dataset	5	0			-TΔS (kJ/mol)	-11.92										Dataset	5	0			-TΔS (kJ/mol)	-21.51										Dataset	5	0			-TΔS (kJ/mol)	-32.38										Dataset	5
Dataset	6	0			Ka (M-1)	4260000										Dataset	6	0			Ka (M-1)	9860000										Dataset	6	0			Ka (M-1)	4177000										Dataset	6
Dataset	7	0		Blank (constant)	blank (uJ)	-1.61512										Dataset	7	0		Blank (constant)	blank (uJ)	-1.20004										Dataset	7	0		Blank (constant)	blank (uJ)	-3.56509										Dataset	7
Dataset	8	0														Dataset	8	0														Dataset	8	0														Dataset	8
Dataset	9	0		X: Injection	Y: Area Data (uJ)	Injection Volume (uL)	Moles (Syringe)	Moles (Cell)	Mole Ratio	Cell Volume (uL)	Independent Model	Blank (constant) Model	Model Sum	Residual		Dataset	9	0		X: Injection	Y: Area Data (uJ)	Injection Volume (uL)	Moles (Syringe)	Moles (Cell)	Mole Ratio	Cell Volume (uL)	Independent Model	Blank (constant) Model	Model Sum	Residual		Dataset	9	0		X: Injection	Y: Area Data (uJ)	Injection Volume (uL)	Moles (Syringe)	Moles (Cell)	Mole Ratio	Cell Volume (uL)	Independent Model	Blank (constant) Model	Model Sum	Residual		Dataset	9
Dataset	10	0		1	-15.5609	2.5	5.46e-10	1.15e-08	0.0474328	450	-13.9109	-1.61512	-15.526	-0.0348411		Dataset	10	0		1	-4.80326	2.5	2e-10	4.45e-09	0.0449438	225	-3.63877	-1.20004	-4.83881	0.035549		Dataset	10	0		1	-16.1231	2.5	7.5e-10	7.19475e-09	0.104243	400	-3.99721	-3.56509	-7.5623			Dataset	10
Dataset	11	0		2	-15.2065	2.5	1.09e-09	1.15e-08	0.0951307	450	-13.861	-1.61512	-15.4761	0.269574		Dataset	11	0		2	-4.83597	2.5	3.98e-10	4.4e-09	0.0903926	225	-3.62771	-1.20004	-4.82774	-0.00822373		Dataset	11	0		2	-12.5774	2.5	1.49531e-09	7.14978e-09	0.209141	400	-3.98044	-3.56509	-7.54553			Dataset	11
Dataset	12	0		3	-15.2321	2.5	1.63e-09	1.14e-08	0.143095	450	-13.7952	-1.61512	-15.4104	0.178291		Dataset	12	0		3	-4.81373	2.5	5.93e-10	4.35e-09	0.136352	225	-3.61224	-1.20004	-4.81228	-0.00144648		Dataset	12	0		3	-7.68034	2.5	2.23597e-09	7.1051e-09	0.314699	400	-3.95614	-3.56509	-7.52123	-0.159111		Dataset	12
Dataset	13	0		4	-15.2096	2.5	2.17e-09	1.13e-08	0.191327	450	-13.7063	-1.61512	-15.3214	0.111862		Dataset	13	0		4	-4.80867	2.5	7.87e-10	4.3e-09	0.182828	225	-3.58974	-1.20004	-4.78977	-0.0188956		Dataset	13	-0.001		4	-7.39553	2.5	2.97199e-09	7.06069e-09	0.420921	400	-3.91922	-3.56509	-7.48431	0.0887749		Dataset	13
Dataset	14	0		5	-15.1574	2.5	2.7e-09	1.13e-08	0.239829	450	-13.5825	-1.61512	-15.1976	0.0401675		Dataset	14	0		5	-4.71865	2.5	9.78e-10	4.26e-09	0.229826	225	-3.55529	-1.20004	-4.75533	0.0366806		Dataset	14	0		5	-7.30156	2.5	3.70342e-09	7.01656e-09	0.527811	400	-3.85966	-3.56509	-7.42475	0.123186		Dataset	14
Dataset	15	0		6	-15.1948	2.5	3.23e-09	1.12e-08	0.288602	450	-13.4039	-1.61512	-15.019	-0.175822		Dataset	15	0		6	-4.68015	2.5	1.17e-09	4.21e-09	0.277352	225	-3.49921	-1.20004	-4.69925	0.0191033		Dataset	15	0		6	-7.28009	2.5	4.43027e-09	6.97271e-09	0.635373	400	-3.75643	-3.56509	-7.32152	0.0414285		Dataset	15
Dataset	16	0		7	-15.0229	2.5	3.76e-09	1.11e-08	0.337647	450	-13.136	-1.61512	-14.7512	-0.271705		Dataset	16	0		7	-4.65175	2.5	1.35e-09	4.16e-09	0.325412	225	-3.40068	-1.20004	-4.60072	-0.0510339		Dataset	16	0		7	-7.14556	2.5	5.15258e-09	6.92913e-09	0.743612	400	-3.56263	-3.56509	-7.12772	-0.0178389		Dataset	16
Dataset	17	0		8	-14.7074	2.5	4.29e-09	1.11e-08	0.386966	450	-12.717	-1.61512	-14.3321	-0.375283		Dataset	17	0		8	-4.45551	2.5	1.54e-09	4.12e-09	0.374012	225	-3.21245	-1.20004	-4.41249	-0.043019		Dataset	17	0		8	-6.86997	2.5	5.87038e-09	6.88582e-09	0.852531	400	-3.17854	-3.56509	-6.74363	-0.126343		Dataset	17
Dataset	18	0		9	-13.6078	2.5	4.81e-09	1.1e-08	0.436561	450	-12.0362	-1.61512	-13.6513	0.0435114		Dataset	18	0		9	-4.02468	2.5	1.72e-09	4.07e-09	0.423159	225	-2.83351	-1.20004	-4.03355	0.00887461		Dataset	18	0		9	-6.02599	2.5	6.58369e-09	6.84278e-09	0.962136	400	-2.47519	-3.56509	-6.04028	0.0142824		Dataset	18
Dataset	19	0		10	-12.1898	2.5	5.33e-09	1.1e-08	0.486432	450	-10.9163	-1.61512	-12.5314	0.341585		Dataset	19	0		10	-3.28584	2.5	1.9e-09	4.02e-09	0.472857	225	-2.14589	-1.20004	-3.34592	0.0600804		Dataset	19	0		10	-5.03108	2.5	7.29254e-09	6.80002e-09	1.07243	400	-1.56733	-3.56509	-5.13242	0.101345		Dataset	19
Dataset	20	0		11	-11.0103	2.5	5.84e-09	1.09e-08	0.536583	450	-9.17491	-1.61512	-10.79	-0.220261		Dataset	20	0		11	-2.56299	2.5	2.08e-09	3.98e-09	0.523114	225	-1.3061	-1.20004	-2.50614	-0.0568575		Dataset	20	0		11	-4.46482	2.5	7.99696e-09	6.75752e-09	1.18342	400	-0.865164	-3.56509	-4.43025	-0.0345629		Dataset	20
Dataset	21	0		12	-8.40335	2.5	6.36e-09	1.08e-08	0.587013	450	-6.90562	-1.61512	-8.52073	0.117379		Dataset	21	0		12	-1.91263	2.5	2.26e-09	3.94e-09	0.573935	225	-0.702911	-1.20004	-1.90295	-0.00967414		Dataset	21	0		12	-4.11478	2.5	8.69698e-09	6.71528e-09	1.2951	400	-0.483375	-3.56509	-4.04846	-0.0663115		Dataset	21
Dataset	22	0		13	-6.19675	2.5	6.87e-09	1.08e-08	0.637725	450	-4.67732	-1.61512	-6.29244	0.095686		Dataset	22	0		13	-1.55309	2.5	2.43e-09	3.89e-09	0.625328	225	-0.389956	-1.20004	-1.59	0.0369013		Dataset	22	0		13	-3.9075	2.5	9.39262e-09	6.67331e-09	1.40749	400	-0.291973	-3.56509	-3.85706	-0.0504343		Dataset	22
Dataset	23	0		14	-4.60593	2.5	7.38e-09	1.07e-08	0.688721	450	-3.01724	-1.61512	-4.63236	0.026433		Dataset	23	0		14	-1.40633	2.5	2.61e-09	3.85e-09	0.677298	225	-0.235477	-1.20004	-1.43552	0.0291917		Dataset	23	0		14	-3.73598	2.5	1.00839e-08	6.6316e-09	1.52059	400	-0.190724	-3.56509	-3.75581	0.0198372		Dataset	23
Dataset	24	0		15	-3.9023	2.5	7.88e-09	1.07e-08	0.740001	450	-1.96668	-1.61512	-3.5818	-0.320502		Dataset	24	0		15	-1.38427	2.5	2.78e-09	3.81e-09	0.729852	225	-0.153918	-1.20004	-1.35396	-0.0303077		Dataset	24	0		15	-3.72785	2.5	1.07709e-08	6.59016e-09	1.63439	400	-0.132721	-3.56509	-3.69781	-0.0300408		Dataset	24
Dataset	25	0		16	-3.24126	2.5	8.38e-09	1.06e-08	0.791568	450	-1.33223	-1.61512	-2.94734	-0.293919		Dataset	25	0		16	-1.34522	2.5	2.95e-09	3.76e-09	0.782996	225	-0.107109	-1.20004	-1.30715	-0.0380722		Dataset	25	0		16	-3.73805	2.5	1.14536e-08	6.54897e-09	1.74891	400	-0.0970036	-3.56509	-3.66209	-0.0759578		Dataset	25
Dataset	26	0		17	-2.37848	2.5	8.88e-09	1.05e-08	0.843423	450	-0.942626	-1.61512	-2.55774	0.179263		Dataset	26	0		17	-1.24785	2.5	3.11e-09	3.72e-09	0.836738	225	-0.0782193	-1.20004	-1.27826	0.0304097		Dataset	26	0		17	-3.60737	2.5	1.2132e-08	6.50804e-09	1.86416	400	-0.0736638	-3.56509	-3.63875	0.0313788		Dataset	26
Dataset	27	0		18	-2.16749	2.5	9.38e-09	1.05e-08	0.895568	450	-0.693918	-1.61512	-2.30903	0.141545		Dataset	27	0		18	-1.27801	2.5	3.28e-09	3.68e-09	0.891083	225	-0.059305	-1.20004	-1.25934	-0.0186627		Dataset	27	0		18	-3.63235	2.5	1.28062e-08	6.46736e-09	1.98012	400	-0.0576611	-3.56509	-3.62275	-0.00960092		Dataset	27
Dataset	28	0		19	-1.75584	2.5	9.87e-09	1.04e-08	0.948004	450	-0.528321	-1.61512	-2.14344	0.387592		Dataset	28	0		19	-1.17222	2.5	3.44e-09	3.64e-09	0.946039	225	-0.0463198	-1.20004	-1.24636	0.0741404		Dataset	28	0		19	-3.5386	2.5	1.34761e-08	6.42694e-09	2.09682	400	-0.0462519	-3.56509	-3.61134	0.0727421		Dataset	28
Dataset	29	0		20	-2.26968	2.5	1.04e-08	1.04e-08	1.00073	450	-0.413688	-1.61512	-2.0288	-0.24088		Dataset	29	0		20	-1.29192	2.5	3.6e-09	3.6e-09	1.00161	225	-0.0370554	-1.20004	-1.23709	-0.0548267		Dataset	29	0		20	-3.52516	2.5	1.41419e-08	6.38677e-09	2.21425	400	-0.0378521	-3.56509	-3.60294	0.0777821		Dataset	29
Dataset	30	0														Dataset	30	0														Dataset	30	0														Dataset	30
Dataset	31	0														Dataset	31	0														Dataset	31	0														Dataset	31
Dataset	32	0														Dataset	32	0														Dataset	32	0														Dataset	32
Dataset	33	0														Dataset	33	0														Dataset	33	0														Dataset	33
Dataset	34	0														Dataset	34	0														Dataset	34	0														Dataset	34
Dataset	35	0														Dataset	35	0														Dataset	35	0														Dataset	35
Dataset	36	0														Dataset	36	0														Dataset	36	0														Dataset	36
Dataset	37	0														Dataset	37	0														Dataset	37	0														Dataset	37
Dataset	38	0														Dataset	38	0														Dataset	38	0														Dataset	38
Dataset	39	0														Dataset	39	0														Dataset	39	0														Dataset	39
Dataset	40	0														Dataset	40	0														Dataset	40	0														Dataset	40
Dataset	41	0														Dataset	41	0														Dataset	41	0														Dataset	41
Dataset	42	0														Dataset	42	0														Dataset	42	0														Dataset	42
Dataset	43	0														Dataset	43	0														Dataset	43	-0.001														Dataset	43
Dataset	44	0														Dataset	44	0														Dataset	44	-0.001														Dataset	44
Dataset	45	0														Dataset	45	0														Dataset	45	0														Dataset	45
Dataset	46	0														Dataset	46	0														Dataset	46	0														Dataset	46
Dataset	47	0														Dataset	47	0														Dataset	47	0														Dataset	47
Dataset	48	0														Dataset	48	0														Dataset	48	0														Dataset	48
Dataset	49	0														Dataset	49	0														Dataset	49	0														Dataset	49
Dataset	50	0														Dataset	50	0														Dataset	50	0														Dataset	50
Dataset	51	0														Dataset	51	0														Dataset	51	0														Dataset	51
Dataset	52	0														Dataset	52	0														Dataset	52	0														Dataset	52
Dataset	53	0														Dataset	53	0														Dataset	53	0														Dataset	53
Dataset	54	0														Dataset	54	0														Dataset	54	0														Dataset	54
Dataset	55	0														Dataset	55	0														Dataset	55	0														Dataset	55
Dataset	56	0														Dataset	56	0														Dataset	56	0														Dataset	56
Dataset	57	0														Dataset	57	0														Dataset	57	0														Dataset	57
Dataset	58	0														Dataset	58	0														Dataset	58	0														Dataset	58
Dataset	59	0														Dataset	59	0														Dataset	59	0														Dataset	59
Dataset	60	0														Dataset	60	0														Dataset	60	0														Dataset	60
Dataset	61	0														Dataset	61	0														Dataset	61	0														Dataset	61
Dataset	62	0														Dataset	62	0														Dataset	62	0														Dataset	62
Dataset	63	0														Dataset	63	0														Dataset	63	0														Dataset	63
Dataset	64	0														Dataset	64	0														Dataset	64	0														Dataset	64
Dataset	65	0														Dataset	65	0														Dataset	65	0														Dataset	65
Dataset	66	0														Dataset	66	0														Dataset	66	0														Dataset	66
Dataset	67	0														Dataset	67	0														Dataset	67	0														Dataset	67
Dataset	68	0														Dataset	68	0														Dataset	68	0														Dataset	68
Dataset	69	0														Dataset	69	0														Dataset	69	0														Dataset	69
Dataset	70	0														Dataset	70	0														Dataset	70	0														Dataset	70
Dataset	71	0														Dataset	71	0														Dataset	71	0														Dataset	71
Dataset	72	0														Dataset	72	0														Dataset	72	0														Dataset	72
Dataset	73	0														Dataset	73	0														Dataset	73	0														Dataset	73
Dataset	74	0														Dataset	74	0														Dataset	74	0														Dataset	74
Dataset	75	0														Dataset	75	0														Dataset	75	0														Dataset	75
Dataset	76	0														Dataset	76	0														Dataset	76	0														Dataset	76
Dataset	77	0														Dataset	77	0														Dataset	77	0														Dataset	77
Dataset	78	0														Dataset	78	0														Dataset	78	0														Dataset	78
Dataset	79	0														Dataset	79	0														Dataset	79	0														Dataset	79
Dataset	80	0														Dataset	80	0														Dataset	80	0														Dataset	80
Dataset	81	0														Dataset	81	0														Dataset	81	0														Dataset	81
Dataset	82	0														Dataset	82	0														Dataset	82	0														Dataset	82
Dataset	83	0														Dataset	83	0														Dataset	83	0														Dataset	83
Dataset	84	0														Dataset	84	0														Dataset	84	0														Dataset	84
Dataset	85	0														Dataset	85	0														Dataset	85	0														Dataset	85
Dataset	86	0														Dataset	86	0														Dataset	86	0														Dataset	86
Dataset	87	0														Dataset	87	0														Dataset	87	0														Dataset	87
Dataset	88	0														Dataset	88	0														Dataset	88	0														Dataset	88
Dataset	89	0														Dataset	89	0														Dataset	89	0														Dataset	89
Dataset	90	0														Dataset	90	0														Dataset	90	0														Dataset	90
Dataset	91	0														Dataset	91	0														Dataset	91	0														Dataset	91
Dataset	92	0														Dataset	92	0														Dataset	92	0														Dataset	92
Dataset	93	0														Dataset	93	0														Dataset	93	0														Dataset	93
Dataset	94	0														Dataset	94	0														Dataset	94	0														Dataset	94
Dataset	95	0														Dataset	95	0														Dataset	95	0														Dataset	95
Dataset	96	0														Dataset	96	0														Dataset	96	0														Dataset	96
Dataset	97	0														Dataset	97	0														Dataset	97	0														Dataset	97
Dataset	98	0														Dataset	98	0														Dataset	98	0														Dataset	98
Dataset	99	0														Dataset	99	0														Dataset	99	0														Dataset	99
Dataset	100	0														Dataset	100	0														Dataset	100	0														Dataset	100
Dataset	101	0														Dataset	101	0														Dataset	101	0														Dataset	101
Dataset	102	0														Dataset	102	0														Dataset	102	0														Dataset	102
Dataset	103	0														Dataset	103	0														Dataset	103	0														Dataset	103
Dataset	104	0														Dataset	104	0														Dataset	104	0														Dataset	104
Dataset	105	0														Dataset	105	0														Dataset	105	0														Dataset	105
Dataset	106	0														Dataset	106	0														Dataset	106	0														Dataset	106
Dataset	107	0														Dataset	107	0														Dataset	107	0														Dataset	107
Dataset	108	0														Dataset	108	0														Dataset	108	0														Dataset	108
Dataset	109	0														Dataset	109	0														Dataset	109	0														Dataset	109
Dataset	110	0														Dataset	110	0														Dataset	110	0														Dataset	110
Dataset	111	0														Dataset	111	0														Dataset	111	0														Dataset	111
Dataset	112	0														Dataset	112	0														Dataset	112	0														Dataset	112
Dataset	113	0														Dataset	113	0														Dataset	113	0														Dataset	113
Dataset	114	0														Dataset	114	0														Dataset	114	0														Dataset	114
Dataset	115	0														Dataset	115	0														Dataset	115	0														Dataset	115
Dataset	116	0														Dataset	116	0														Dataset	116	0														Dataset	116
Dataset	117	0														Dataset	117	0														Dataset	117	0														Dataset	117
Dataset	118	0														Dataset	118	0														Dataset	118	0														Dataset	118
Dataset	119	0														Dataset	119	0														Dataset	119	0														Dataset	119
Dataset	120	0														Dataset	120	0														Dataset	120	0														Dataset	120
Dataset	121	0														Dataset	121	0														Dataset	121	0														Dataset	121
Dataset	122	0														Dataset	122	0														Dataset	122	0														Dataset	122
Dataset	123	0														Dataset	123	0														Dataset	123	0														Dataset	123
Dataset	124	0														Dataset	124	0														Dataset	124	0														Dataset	124
Dataset	125	0														Dataset	125	0														Dataset	125	0														Dataset	125
Dataset	126	0														Dataset	126	0														Dataset	126	0														Dataset	126
Dataset	127	0														Dataset	127	0														Dataset	127	0														Dataset	127
Dataset	128	0														Dataset	128	0														Dataset	128	0														Dataset	128
Dataset	129	0														Dataset	129	0														Dataset	129	0														Dataset	129
Dataset	130	0														Dataset	130	0														Dataset	130	0														Dataset	130
Dataset	131	0														Dataset	131	0														Dataset	131	0														Dataset	131
Dataset	132	0														Dataset	132	0														Dataset	132	0														Dataset	132
Dataset	133	0														Dataset	133	0														Dataset	133	0														Dataset	133
Dataset	134	0														Dataset	134	0														Dataset	134	0														Dataset	134
Dataset	135	0														Dataset	135	0														Dataset	135	0														Dataset	135
Dataset	136	0														Dataset	136	0														Dataset	136	0														Dataset	136
Dataset	137	0														Dataset	137	0														Dataset	137	0														Dataset	137
Dataset	138	0														Dataset	138	0														Dataset	138	0														Dataset	138
Dataset	139	0														Dataset	139	0														Dataset	139	0														Dataset	139
Dataset	140	0														Dataset	140	0														Dataset	140	0														Dataset	140
Dataset	141	0														Dataset	141	0														Dataset	141	0														Dataset	141
Dataset	142	0														Dataset	142	0														Dataset	142	0														Dataset	142
Dataset	143	0														Dataset	143	0														Dataset	143	0														Dataset	143
Dataset	144	0														Dataset	144	0														Dataset	144	0														Dataset	144
Dataset	145	0														Dataset	145	0														Dataset	145	0														Dataset	145
Dataset	146	0														Dataset	146	0														Dataset	146	0														Dataset	146
Dataset	147	0														Dataset	147	0														Dataset	147	0														Dataset	147
Dataset	148	0														Dataset	148	0														Dataset	148	0														Dataset	148
Dataset	149	0														Dataset	149	0														Dataset	149	0														Dataset	149
Dataset	150	0														Dataset	150	0														Dataset	150	0														Dataset	150
Dataset	151	0														Dataset	151	0														Dataset	151	0														Dataset	151
Dataset	152	0														Dataset	152	0														Dataset	152	0														Dataset	152
Dataset	153	0														Dataset	153	0														Dataset	153	0														Dataset	153
Dataset	154	0														Dataset	154	0														Dataset	154	0														Dataset	154
Dataset	155	0														Dataset	155	0														Dataset	155	0														Dataset	155
Dataset	156	0														Dataset	156	0														Dataset	156	0														Dataset	156
Dataset	157	0														Dataset	157	0														Dataset	157	0														Dataset	157
Dataset	158	0														Dataset	158	0														Dataset	158	0														Dataset	158
Dataset	159	0														Dataset	159	0														Dataset	159	0														Dataset	159
Dataset	160	0														Dataset	160	0														Dataset	160	0														Dataset	160
Dataset	161	0														Dataset	161	0														Dataset	161	0														Dataset	161
Dataset	162	0														Dataset	162	0														Dataset	162	0														Dataset	162
Dataset	163	0														Dataset	163	0														Dataset	163	0														Dataset	163
Dataset	164	0														Dataset	164	0														Dataset	164	0														Dataset	164
Dataset	165	0														Dataset	165	0														Dataset	165	0														Dataset	165
Dataset	166	0														Dataset	166	0														Dataset	166	0														Dataset	166
Dataset	167	0														Dataset	167	0														Dataset	167	0														Dataset	167
Dataset	168	0														Dataset	168	0														Dataset	168	0														Dataset	168
Dataset	169	0														Dataset	169	0														Dataset	169	0														Dataset	169
Dataset	170	0														Dataset	170	0														Dataset	170	0.001														Dataset	170
Dataset	171	0														Dataset	171	0														Dataset	171	0.001														Dataset	171
Dataset	172	0														Dataset	172	0														Dataset	172	0.001														Dataset	172
Dataset	173	0														Dataset	173	0														Dataset	173	0														Dataset	173
Dataset	174	0														Dataset	174	0														Dataset	174	0														Dataset	174
Dataset	175	0														Dataset	175	0														Dataset	175	0														Dataset	175
Dataset	176	0														Dataset	176	0														Dataset	176	0														Dataset	176
Dataset	177	0														Dataset	177	0														Dataset	177	0														Dataset	177
Dataset	178	0														Dataset	178	0														Dataset	178	0														Dataset	178
Dataset	179	0														Dataset	179	0														Dataset	179	0														Dataset	179
Dataset	180	0														Dataset	180	0														Dataset	180	0														Dataset	180
Dataset	181	0														Dataset	181	0														Dataset	181	0														Dataset	181
Dataset	182	0														Dataset	182	0														Dataset	182	0														Dataset	182
Dataset	183	0														Dataset	183	0														Dataset	183	0														Dataset	183
Dataset	184	0														Dataset	184	0														Dataset	184	0														Dataset	184
Dataset	185	0														Dataset	185	0														Dataset	185	0														Dataset	185
Dataset	186	0														Dataset	186	0														Dataset	186	0														Dataset	186
Dataset	187	0														Dataset	187	0														Dataset	187	0														Dataset	187
Dataset	188	0														Dataset	188	0														Dataset	188	0														Dataset	188
Dataset	189	0														Dataset	189	0														Dataset	189	0														Dataset	189
Dataset	190	0														Dataset	190	0														Dataset	190	0														Dataset	190
Dataset	191	0														Dataset	191	0														Dataset	191	0														Dataset	191
Dataset	192	0														Dataset	192	0														Dataset	192	0														Dataset	192
Dataset	193	0														Dataset	193	0														Dataset	193	0														Dataset	193
Dataset	194	0														Dataset	194	0														Dataset	194	0														Dataset	194
Dataset	195	0														Dataset	195	0														Dataset	195	0														Dataset	195
Dataset	196	0														Dataset	196	0														Dataset	196	-0.001														Dataset	196
Dataset	197	0														Dataset	197	0														Dataset	197	0														Dataset	197
Dataset	198	0														Dataset	198	0														Dataset	198	0														Dataset	198
Dataset	199	0														Dataset	199	0														Dataset	199	0														Dataset	199
Dataset	200	0														Dataset	200	0														Dataset	200	0														Dataset	200
Dataset	201	0														Dataset	201	0														Dataset	201	0														Dataset	201
Dataset	202	0														Dataset	202	0														Dataset	202	0														Dataset	202
Dataset	203	0														Dataset	203	0														Dataset	203	0														Dataset	203
Dataset	204	0														Dataset	204	0														Dataset	204	0														Dataset	204
Dataset	205	0														Dataset	205	0														Dataset	205	0														Dataset	205
Dataset	206	0														Dataset	206	0														Dataset	206	0														Dataset	206
Dataset	207	0														Dataset	207	0														Dataset	207	0														Dataset	207
Dataset	208	0														Dataset	208	0														Dataset	208	0														Dataset	208
Dataset	209	0														Dataset	209	0														Dataset	209	0														Dataset	209
Dataset	210	0														Dataset	210	0														Dataset	210	0														Dataset	210
Dataset	211	0														Dataset	211	0														Dataset	211	-0.001														Dataset	211
Dataset	212	0														Dataset	212	0														Dataset	212	-0.001														Dataset	212
Dataset	213	0														Dataset	213	-0.001														Dataset	213	0														Dataset	213
Dataset	214	0														Dataset	214	-0.003														Dataset	214	0.001														Dataset	214
Dataset	215	0														Dataset	215	-0.007														Dataset	215	0.004														Dataset	215
Dataset	216	0.002														Dataset	216	-0.014														Dataset	216	0.009														Dataset	216
Dataset	217	0.008														Dataset	217	-0.022														Dataset	217	0.017														Dataset	217
Dataset	218	0.016														Dataset	218	-0.032														Dataset	218	0.027														Dataset	218
Dataset	219	0.027														Dataset	219	-0.044														Dataset	219	0.041														Dataset	219
Dataset	220	0.043														Dataset	220	-0.057														Dataset	220	0.059														Dataset	220
Dataset	221	0.063														Dataset	221	-0.071														Dataset	221	0.08														Dataset	221
Dataset	222	0.086														Dataset	222	-0.086														Dataset	222	0.104														Dataset	222
Dataset	223	0.113														Dataset	223	-0.1														Dataset	223	0.131														Dataset	223
Dataset	224	0.144														Dataset	224	-0.115														Dataset	224	0.16														Dataset	224
Dataset	225	0.178														Dataset	225	-0.13														Dataset	225	0.192														Dataset	225
Dataset	226	0.215														Dataset	226	-0.144														Dataset	226	0.225														Dataset	226
Dataset	227	0.252														Dataset	227	-0.157														Dataset	227	0.259														Dataset	227
Dataset	228	0.291														Dataset	228	-0.169														Dataset	228	0.294														Dataset	228
Dataset	229	0.329														Dataset	229	-0.179														Dataset	229	0.328														Dataset	229
Dataset	230	0.365														Dataset	230	-0.186														Dataset	230	0.362														Dataset	230
Dataset	231	0.4														Dataset	231	-0.191														Dataset	231	0.393														Dataset	231
Dataset	232	0.431														Dataset	232	-0.193														Dataset	232	0.422														Dataset	232
Dataset	233	0.459														Dataset	233	-0.192														Dataset	233	0.447														Dataset	233
Dataset	234	0.483														Dataset	234	-0.189														Dataset	234	0.467														Dataset	234
Dataset	235	0.501														Dataset	235	-0.185														Dataset	235	0.484														Dataset	235
Dataset	236	0.514														Dataset	236	-0.179														Dataset	236	0.495														Dataset	236
Dataset	237	0.522														Dataset	237	-0.171														Dataset	237	0.503														Dataset	237
Dataset	238	0.525														Dataset	238	-0.163														Dataset	238	0.506														Dataset	238
Dataset	239	0.524														Dataset	239	-0.154														Dataset	239	0.506														Dataset	239
Dataset	240	0.518														Dataset	240	-0.145														Dataset	240	0.502														Dataset	240
Dataset	241	0.508														Dataset	241	-0.136														Dataset	241	0.496														Dataset	241
Dataset	242	0.496														Dataset	242	-0.127														Dataset	242	0.487														Dataset	242
Dataset	243	0.48														Dataset	243	-0.118														Dataset	243	0.476														Dataset	243
Dataset	244	0.463														Dataset	244	-0.109														Dataset	244	0.462														Dataset	244
Dataset	245	0.445														Dataset	245	-0.1														Dataset	245	0.448														Dataset	245
Dataset	246	0.426														Dataset	246	-0.091														Dataset	246	0.432														Dataset	246
Dataset	247	0.406														Dataset	247	-0.083														Dataset	247	0.416														Dataset	247
Dataset	248	0.386														Dataset	248	-0.076														Dataset	248	0.399														Dataset	248
Dataset	249	0.366														Dataset	249	-0.069														Dataset	249	0.381														Dataset	249
Dataset	250	0.347														Dataset	250	-0.063														Dataset	250	0.364														Dataset	250
Dataset	251	0.328														Dataset	251	-0.057														Dataset	251	0.346														Dataset	251
Dataset	252	0.309														Dataset	252	-0.052														Dataset	252	0.329														Dataset	252
Dataset	253	0.291														Dataset	253	-0.047														Dataset	253	0.312														Dataset	253
Dataset	254	0.274														Dataset	254	-0.043														Dataset	254	0.295														Dataset	254
Dataset	255	0.257														Dataset	255	-0.039														Dataset	255	0.279														Dataset	255
Dataset	256	0.241														Dataset	256	-0.035														Dataset	256	0.263														Dataset	256
Dataset	257	0.226														Dataset	257	-0.032														Dataset	257	0.248														Dataset	257
Dataset	258	0.211														Dataset	258	-0.029														Dataset	258	0.233														Dataset	258
Dataset	259	0.198														Dataset	259	-0.026														Dataset	259	0.219														Dataset	259
Dataset	260	0.185														Dataset	260	-0.024														Dataset	260	0.205														Dataset	260
Dataset	261	0.173														Dataset	261	-0.022														Dataset	261	0.191														Dataset	261
Dataset	262	0.161														Dataset	262	-0.02														Dataset	262	0.178														Dataset	262
Dataset	263	0.15														Dataset	263	-0.018														Dataset	263	0.166														Dataset	263
Dataset	264	0.139														Dataset	264	-0.017														Dataset	264	0.154														Dataset	264
Dataset	265	0.129														Dataset	265	-0.015														Dataset	265	0.143														Dataset	265
Dataset	266	0.119														Dataset	266	-0.014														Dataset	266	0.132														Dataset	266
Dataset	267	0.109														Dataset	267	-0.012														Dataset	267	0.121														Dataset	267
Dataset	268	0.1														Dataset	268	-0.011														Dataset	268	0.112														Dataset	268
Dataset	269	0.092														Dataset	269	-0.009														Dataset	269	0.102														Dataset	269
Dataset	270	0.083														Dataset	270	-0.007														Dataset	270	0.093														Dataset	270
Dataset	271	0.075														Dataset	271	-0.006														Dataset	271	0.085														Dataset	271
Dataset	272	0.067														Dataset	272	-0.005														Dataset	272	0.077														Dataset	272
Dataset	273	0.06														Dataset	273	-0.004														Dataset	273	0.069														Dataset	273
Dataset	274	0.052														Dataset	274	-0.003														Dataset	274	0.062														Dataset	274
Dataset	275	0.046														Dataset	275	-0.002														Dataset	275	0.055														Dataset	275
Dataset	276	0.039														Dataset	276	-0.001														Dataset	276	0.049														Dataset	276
Dataset	277	0.033														Dataset	277	-0.001														Dataset	277	0.043														Dataset	277
Dataset	278	0.027														Dataset	278	-0.001														Dataset	278	0.038														Dataset	278
Dataset	279	0.021														Dataset	279	0														Dataset	279	0.033														Dataset	279
Dataset	280	0.016														Dataset	280	0														Dataset	280	0.028														Dataset	280
Dataset	281	0.011														Dataset	281	0														Dataset	281	0.023														Dataset	281
Dataset	282	0.006														Dataset	282	0														Dataset	282	0.019														Dataset	282
Dataset	283	0.001														Dataset	283	0														Dataset	283	0.016														Dataset	283
Dataset	284	0														Dataset	284	0														Dataset	284	0.012														Dataset	284
Dataset	285	0														Dataset	285	0														Dataset	285	0.009														Dataset	285
Dataset	286	0														Dataset	286	0														Dataset	286	0.006														Dataset	286
Dataset	287	0														Dataset	287	0														Dataset	287	0.003														Dataset	287
Dataset	288	0														Dataset	288	0														Dataset	288	0.001														Dataset	288
Dataset	289	0														Dataset	289	0														Dataset	289	-0.001														Dataset	289
Dataset	290	0														Dataset	290	0														Dataset	290	-0.001														Dataset	290
Dataset	291	0														Dataset	291	0														Dataset	291	-0.001														Dataset	291
Dataset	292	0														Dataset	292	0														Dataset	292	-0.001														Dataset	292
Dataset	293	0														Dataset	293	0														Dataset	293	-0.001														Dataset	293
Dataset	294	0														Dataset	294	0														Dataset	294	0														Dataset	294
Dataset	295	0														Dataset	295	0														Dataset	295	0														Dataset	295
Dataset	296	0														Dataset	296	0														Dataset	296	0														Dataset	296
Dataset	297	0														Dataset	297	0														Dataset	297	0														Dataset	297
Dataset	298	0														Dataset	298	0														Dataset	298	0														Dataset	298
Dataset	299	0														Dataset	299	0														Dataset	299	0														Dataset	299
Dataset	300	0														Dataset	300	0														Dataset	300	0														Dataset	300
Dataset	301	0														Dataset	301	0														Dataset	301	0														Dataset	301
Dataset	302	0														Dataset	302	0														Dataset	302	0														Dataset	302
Dataset	303	0														Dataset	303	0														Dataset	303	0														Dataset	303
Dataset	304	0														Dataset	304	0														Dataset	304	0														Dataset	304
Dataset	305	0														Dataset	305	0														Dataset	305	0														Dataset	305
Dataset	306	0														Dataset	306	0														Dataset	306	0														Dataset	306
Dataset	307	0														Dataset	307	0														Dataset	307	0														Dataset	307
Dataset	308	0														Dataset	308	0														Dataset	308	0.001														Dataset	308
Dataset	309	0														Dataset	309	0														Dataset	309	0.001														Dataset	309
Dataset	310	0														Dataset	310	0														Dataset	310	0.001														Dataset	310
Dataset	311	0														Dataset	311	0														Dataset	311	0.001														Dataset	311
Dataset	312	0														Dataset	312	0														Dataset	312	0.001														Dataset	312
Dataset	313	0														Dataset	313	0														Dataset	313	0.001														Dataset	313
Dataset	314	0														Dataset	314	0														Dataset	314	0.001														Dataset	314
Dataset	315	0														Dataset	315	0														Dataset	315	0.001														Dataset	315
Dataset	316	0														Dataset	316	0														Dataset	316	0														Dataset	316
Dataset	317	0														Dataset	317	0														Dataset	317	0														Dataset	317
Dataset	318	0														Dataset	318	0														Dataset	318	0														Dataset	318
Dataset	319	0														Dataset	319	0														Dataset	319	0														Dataset	319
Dataset	320	0														Dataset	320	0														Dataset	320	0														Dataset	320
Dataset	321	0														Dataset	321	0														Dataset	321	0														Dataset	321
Dataset	322	0														Dataset	322	0														Dataset	322	0														Dataset	322
Dataset	323	0														Dataset	323	0														Dataset	323	0														Dataset	323
Dataset	324	0														Dataset	324	0														Dataset	324	0														Dataset	324
Dataset	325	0														Dataset	325	0														Dataset	325	0														Dataset	325
Dataset	326	0														Dataset	326	0														Dataset	326	0														Dataset	326
Dataset	327	0														Dataset	327	0														Dataset	327	0														Dataset	327
Dataset	328	0														Dataset	328	0														Dataset	328	0														Dataset	328
Dataset	329	0														Dataset	329	0														Dataset	329	0														Dataset	329
Dataset	330	0														Dataset	330	0														Dataset	330	0														Dataset	330
Dataset	331	0														Dataset	331	0														Dataset	331	0														Dataset	331
Dataset	332	0														Dataset	332	0														Dataset	332	0														Dataset	332
Dataset	333	0														Dataset	333	0														Dataset	333	0														Dataset	333
Dataset	334	0														Dataset	334	0														Dataset	334	0														Dataset	334
Dataset	335	0														Dataset	335	0														Dataset	335	0														Dataset	335
Dataset	336	0														Dataset	336	0														Dataset	336	0														Dataset	336
Dataset	337	0														Dataset	337	0														Dataset	337	0														Dataset	337
Dataset	338	0														Dataset	338	0														Dataset	338	0														Dataset	338
Dataset	339	0														Dataset	339	0														Dataset	339	0														Dataset	339
Dataset	340	0														Dataset	340	0														Dataset	340	0														Dataset	340
Dataset	341	0														Dataset	341	0														Dataset	341	0														Dataset	341
Dataset	342	0														Dataset	342	0														Dataset	342	0														Dataset	342
Dataset	343	0														Dataset	343	0														Dataset	343	0														Dataset	343
Dataset	344	0														Dataset	344	0														Dataset	344	0														Dataset	344
Dataset	345	0														Dataset	345	0														Dataset	345	0														Dataset	345
Dataset	346	0														Dataset	346	0														Dataset	346	0														Dataset	346
Dataset	347	0														Dataset	347	0														Dataset	347	0														Dataset	347
Dataset	348	0														Dataset	348	0														Dataset	348	0														Dataset	348
Dataset	349	0														Dataset	349	0														Dataset	349	0														Dataset	349
Dataset	350	0														Dataset	350	0														Dataset	350	0														Dataset	350
Dataset	351	0														Dataset	351	0														Dataset	351	0														Dataset	351
Dataset	352	0														Dataset	352	0														Dataset	352	0														Dataset	352
Dataset	353	0														Dataset	353	0														Dataset	353	0														Dataset	353
Dataset	354	0														Dataset	354	0														Dataset	354	0														Dataset	354
Dataset	355	0														Dataset	355	0														Dataset	355	0														Dataset	355
Dataset	356	0														Dataset	356	0														Dataset	356	0														Dataset	356
Dataset	357	0														Dataset	357	0														Dataset	357	0														Dataset	357
Dataset	358	0														Dataset	358	0														Dataset	358	0														Dataset	358
Dataset	359	0														Dataset	359	0														Dataset	359	0														Dataset	359
Dataset	360	0														Dataset	360	0														Dataset	360	0														Dataset	360
Dataset	361	0														Dataset	361	0														Dataset	361	0														Dataset	361
Dataset	362	0														Dataset	362	0														Dataset	362	0														Dataset	362
Dataset	363	0														Dataset	363	0														Dataset	363	0														Dataset	363
Dataset	364	0														Dataset	364	0														Dataset	364	0														Dataset	364
Dataset	365	0														Dataset	365	0														Dataset	365	0														Dataset	365
Dataset	366	0														Dataset	366	0														Dataset	366	0														Dataset	366
Dataset	367	0														Dataset	367	0														Dataset	367	0														Dataset	367
Dataset	368	0														Dataset	368	0														Dataset	368	0														Dataset	368
Dataset	369	0														Dataset	369	0														Dataset	369	0														Dataset	369
Dataset	370	0														Dataset	370	0														Dataset	370	0														Dataset	370
Dataset	371	0														Dataset	371	0														Dataset	371	0														Dataset	371
Dataset	372	0														Dataset	372	0														Dataset	372	0														Dataset	372
Dataset	373	0														Dataset	373	0														Dataset	373	0														Dataset	373
Dataset	374	0														Dataset	374	0														Dataset	374	0														Dataset	374
Dataset	375	0														Dataset	375	0														Dataset	375	0														Dataset	375
Dataset	376	0														Dataset	376	0														Dataset	376	0														Dataset	376
Dataset	377	0														Dataset	377	0														Dataset	377	0														Dataset	377
Dataset	378	0														Dataset	378	0														Dataset	378	0														Dataset	378
Dataset	379	0														Dataset	379	0														Dataset	379	0														Dataset	379
Dataset	380	0														Dataset	380	0														Dataset	380	0														Dataset	380
Dataset	381	0														Dataset	381	0														Dataset	381	0														Dataset	381
Dataset	382	0														Dataset	382	0														Dataset	382	0														Dataset	382
Dataset	383	0														Dataset	383	0														Dataset	383	0														Dataset	383
Dataset	384	0														Dataset	384	0														Dataset	384	0														Dataset	384
Dataset	385	0														Dataset	385	0														Dataset	385	0														Dataset	385
Dataset	386	0														Dataset	386	0														Dataset	386	0														Dataset	386
Dataset	387	0														Dataset	387	0														Dataset	387	0														Dataset	387
Dataset	388	0														Dataset	388	0														Dataset	388	0														Dataset	388
Dataset	389	0														Dataset	389	0														Dataset	389	0														Dataset	389
Dataset	390	0														Dataset	390	0														Dataset	390	0														Dataset	390
Dataset	391	0														Dataset	391	0														Dataset	391	0														Dataset	391
Dataset	392	0														Dataset	392	0														Dataset	392	0														Dataset	392
Dataset	393	0														Dataset	393	0														Dataset	393	0														Dataset	393
Dataset	394	0														Dataset	394	0														Dataset	394	-0.001														Dataset	394
Dataset	395	0														Dataset	395	0														Dataset	395	0														Dataset	395
Dataset	396	0														Dataset	396	0														Dataset	396	-0.001														Dataset	396
Dataset	397	0														Dataset	397	0														Dataset	397	-0.001														Dataset	397
Dataset	398	0														Dataset	398	0														Dataset	398	0														Dataset	398
Dataset	399	0														Dataset	399	0														Dataset	399	0														Dataset	399
Dataset	400	-0.001														Dataset	400	0														Dataset	400	0														Dataset	400
Dataset	401	0														Dataset	401	0														Dataset	401	0														Dataset	401
Dataset	402	0														Dataset	402	0														Dataset	402	-0.001														Dataset	402
Dataset	403	0														Dataset	403	0														Dataset	403	-0.001														Dataset	403
Dataset	404	0														Dataset	404	0														Dataset	404	-0.002														Dataset	404
Dataset	405	0														Dataset	405	0														Dataset	405	-0.002														Dataset	405
Dataset	406	0														Dataset	406	0														Dataset	406	-0.003														Dataset	406
Dataset	407	0														Dataset	407	0														Dataset	407	-0.003														Dataset	407
Dataset	408	0														Dataset	408	0														Dataset	408	-0.004														Dataset	408
Dataset	409	0														Dataset	409	0														Dataset	409	-0.004														Dataset	409
Dataset	410	0														Dataset	410	0														Dataset	410	-0.004														Dataset	410
Dataset	411	0														Dataset	411	0														Dataset	411	-0.003														Dataset	411
Dataset	412	0														Dataset	412	0														Dataset	412	-0.003														Dataset	412
Dataset	413	0.001														Dataset	413	0														Dataset	413	-0.001														Dataset	413
Dataset	414	0.003														Dataset	414	-0.003														Dataset	414	0.001														Dataset	414
Dataset	415	0.006														Dataset	415	-0.006														Dataset	415	0.005														Dataset	415
Dataset	416	0.011														Dataset	416	-0.012														Dataset	416	0.01														Dataset	416
Dataset	417	0.018														Dataset	417	-0.02														Dataset	417	0.017														Dataset	417
Dataset	418	0.027														Dataset	418	-0.03														Dataset	418	0.026														Dataset	418
Dataset	419	0.039														Dataset	419	-0.041														Dataset	419	0.037														Dataset	419
Dataset	420	0.054														Dataset	420	-0.054														Dataset	420	0.051														Dataset	420
Dataset	421	0.071														Dataset	421	-0.067														Dataset	421	0.067														Dataset	421
Dataset	422	0.091														Dataset	422	-0.081														Dataset	422	0.086														Dataset	422
Dataset	423	0.113														Dataset	423	-0.095														Dataset	423	0.106														Dataset	423
Dataset	424	0.139														Dataset	424	-0.11														Dataset	424	0.128														Dataset	424
Dataset	425	0.166														Dataset	425	-0.124														Dataset	425	0.152														Dataset	425
Dataset	426	0.196														Dataset	426	-0.138														Dataset	426	0.176														Dataset	426
Dataset	427	0.227														Dataset	427	-0.151														Dataset	427	0.201														Dataset	427
Dataset	428	0.259														Dataset	428	-0.163														Dataset	428	0.225														Dataset	428
Dataset	429	0.291														Dataset	429	-0.173														Dataset	429	0.249														Dataset	429
Dataset	430	0.323														Dataset	430	-0.181														Dataset	430	0.272														Dataset	430
Dataset	431	0.353														Dataset	431	-0.186														Dataset	431	0.293														Dataset	431
Dataset	432	0.381														Dataset	432	-0.189														Dataset	432	0.312														Dataset	432
Dataset	433	0.406														Dataset	433	-0.189														Dataset	433	0.329														Dataset	433
Dataset	434	0.429														Dataset	434	-0.187														Dataset	434	0.343														Dataset	434
Dataset	435	0.447														Dataset	435	-0.183														Dataset	435	0.354														Dataset	435
Dataset	436	0.463														Dataset	436	-0.177														Dataset	436	0.362														Dataset	436
Dataset	437	0.474														Dataset	437	-0.171														Dataset	437	0.367														Dataset	437
Dataset	438	0.481														Dataset	438	-0.163														Dataset	438	0.369														Dataset	438
Dataset	439	0.484														Dataset	439	-0.155														Dataset	439	0.368														Dataset	439
Dataset	440	0.484														Dataset	440	-0.147														Dataset	440	0.366														Dataset	440
Dataset	441	0.479														Dataset	441	-0.138														Dataset	441	0.361														Dataset	441
Dataset	442	0.472														Dataset	442	-0.129														Dataset	442	0.355														Dataset	442
Dataset	443	0.462														Dataset	443	-0.12														Dataset	443	0.347														Dataset	443
Dataset	444	0.449														Dataset	444	-0.111														Dataset	444	0.338														Dataset	444
Dataset	445	0.435														Dataset	445	-0.103														Dataset	445	0.328														Dataset	445
Dataset	446	0.419														Dataset	446	-0.095														Dataset	446	0.317														Dataset	446
Dataset	447	0.403														Dataset	447	-0.087														Dataset	447	0.306														Dataset	447
Dataset	448	0.385														Dataset	448	-0.08														Dataset	448	0.294														Dataset	448
Dataset	449	0.368														Dataset	449	-0.074														Dataset	449	0.282														Dataset	449
Dataset	450	0.349														Dataset	450	-0.067														Dataset	450	0.27														Dataset	450
Dataset	451	0.332														Dataset	451	-0.062														Dataset	451	0.259														Dataset	451
Dataset	452	0.314														Dataset	452	-0.056														Dataset	452	0.247														Dataset	452
Dataset	453	0.297														Dataset	453	-0.052														Dataset	453	0.235														Dataset	453
Dataset	454	0.28														Dataset	454	-0.047														Dataset	454	0.224														Dataset	454
Dataset	455	0.264														Dataset	455	-0.043														Dataset	455	0.213														Dataset	455
Dataset	456	0.248														Dataset	456	-0.039														Dataset	456	0.203														Dataset	456
Dataset	457	0.233														Dataset	457	-0.036														Dataset	457	0.193														Dataset	457
Dataset	458	0.219														Dataset	458	-0.032														Dataset	458	0.183														Dataset	458
Dataset	459	0.205														Dataset	459	-0.029														Dataset	459	0.174														Dataset	459
Dataset	460	0.192														Dataset	460	-0.026														Dataset	460	0.164														Dataset	460
Dataset	461	0.18														Dataset	461	-0.024														Dataset	461	0.156														Dataset	461
Dataset	462	0.168														Dataset	462	-0.021														Dataset	462	0.147														Dataset	462
Dataset	463	0.156														Dataset	463	-0.019														Dataset	463	0.139														Dataset	463
Dataset	464	0.145														Dataset	464	-0.017														Dataset	464	0.131														Dataset	464
Dataset	465	0.134														Dataset	465	-0.015														Dataset	465	0.123														Dataset	465
Dataset	466	0.124														Dataset	466	-0.014														Dataset	466	0.116														Dataset	466
Dataset	467	0.114														Dataset	467	-0.013														Dataset	467	0.109														Dataset	467
Dataset	468	0.105														Dataset	468	-0.011														Dataset	468	0.102														Dataset	468
Dataset	469	0.096														Dataset	469	-0.01														Dataset	469	0.095														Dataset	469
Dataset	470	0.088														Dataset	470	-0.009														Dataset	470	0.089														Dataset	470
Dataset	471	0.08														Dataset	471	-0.008														Dataset	471	0.083														Dataset	471
Dataset	472	0.072														Dataset	472	-0.007														Dataset	472	0.077														Dataset	472
Dataset	473	0.065														Dataset	473	-0.007														Dataset	473	0.071														Dataset	473
Dataset	474	0.058														Dataset	474	-0.006														Dataset	474	0.065														Dataset	474
Dataset	475	0.052														Dataset	475	-0.006														Dataset	475	0.06														Dataset	475
Dataset	476	0.046														Dataset	476	-0.005														Dataset	476	0.056														Dataset	476
Dataset	477	0.041														Dataset	477	-0.005														Dataset	477	0.051														Dataset	477
Dataset	478	0.036														Dataset	478	-0.004														Dataset	478	0.047														Dataset	478
Dataset	479	0.032														Dataset	479	-0.004														Dataset	479	0.043														Dataset	479
Dataset	480	0.028														Dataset	480	-0.003														Dataset	480	0.039														Dataset	480
Dataset	481	0.025														Dataset	481	-0.002														Dataset	481	0.035														Dataset	481
Dataset	482	0.021														Dataset	482	-0.001														Dataset	482	0.032														Dataset	482
Dataset	483	0.018														Dataset	483	-0.001														Dataset	483	0.029														Dataset	483
Dataset	484	0.016														Dataset	484	0														Dataset	484	0.026														Dataset	484
Dataset	485	0.013														Dataset	485	0														Dataset	485	0.023														Dataset	485
Dataset	486	0.011														Dataset	486	0														Dataset	486	0.021														Dataset	486
Dataset	487	0.009														Dataset	487	0														Dataset	487	0.018														Dataset	487
Dataset	488	0.007														Dataset	488	0														Dataset	488	0.016														Dataset	488
Dataset	489	0.006														Dataset	489	0														Dataset	489	0.014														Dataset	489
Dataset	490	0.004														Dataset	490	0														Dataset	490	0.012														Dataset	490
Dataset	491	0.003														Dataset	491	0														Dataset	491	0.01														Dataset	491
Dataset	492	0.002														Dataset	492	0														Dataset	492	0.009														Dataset	492
Dataset	493	0.001														Dataset	493	0														Dataset	493	0.007														Dataset	493
Dataset	494	0.001														Dataset	494	0														Dataset	494	0.005														Dataset	494
Dataset	495	0														Dataset	495	0														Dataset	495	0.004														Dataset	495
Dataset	496	0														Dataset	496	0														Dataset	496	0.002														Dataset	496
Dataset	497	0														Dataset	497	0														Dataset	497	0.001														Dataset	497
Dataset	498	0														Dataset	498	0														Dataset	498	0														Dataset	498
Dataset	499	0														Dataset	499	0														Dataset	499	0														Dataset	499
Dataset	500	0														Dataset	500	0														Dataset	500	0														Dataset	500
Dataset	501	0														Dataset	501	0														Dataset	501	0														Dataset	501
Dataset	502	0														Dataset	502	0														Dataset	502	0														Dataset	502
Dataset	503	0														Dataset	503	0														Dataset	503	0														Dataset	503
Dataset	504	0														Dataset	504	0														Dataset	504	0														Dataset	504
Dataset	505	0														Dataset	505	0														Dataset	505	0														Dataset	505
Dataset	506	0														Dataset	506	0														Dataset	506	0														Dataset	506
Dataset	507	0														Dataset	507	0														Dataset	507	0														Dataset	507
Dataset	508	0														Dataset	508	0														Dataset	508	0														Dataset	508
Dataset	509	0														Dataset	509	0														Dataset	509	0														Dataset	509
Dataset	510	0														Dataset	510	0														Dataset	510	0														Dataset	510
Dataset	511	0														Dataset	511	0														Dataset	511	0														Dataset	511
Dataset	512	0														Dataset	512	0														Dataset	512	0														Dataset	512
Dataset	513	0														Dataset	513	0														Dataset	513	0														Dataset	513
Dataset	514	0														Dataset	514	0														Dataset	514	0														Dataset	514
Dataset	515	0														Dataset	515	0														Dataset	515	-0.001														Dataset	515
Dataset	516	0														Dataset	516	0														Dataset	516	-0.001														Dataset	516
Dataset	517	0														Dataset	517	0														Dataset	517	-0.001														Dataset	517
Dataset	518	0														Dataset	518	0														Dataset	518	0														Dataset	518
Dataset	519	0														Dataset	519	0														Dataset	519	0														Dataset	519
Dataset	520	0														Dataset	520	0														Dataset	520	0														Dataset	520
Dataset	521	0														Dataset	521	0														Dataset	521	0														Dataset	521
Dataset	522	0														Dataset	522	0														Dataset	522	-0.001														Dataset	522
Dataset	523	0														Dataset	523	0														Dataset	523	-0.001														Dataset	523
Dataset	524	0														Dataset	524	0														Dataset	524	-0.001														Dataset	524
Dataset	525	0														Dataset	525	0														Dataset	525	-0.001														Dataset	525
Dataset	526	0														Dataset	526	0														Dataset	526	0														Dataset	526
Dataset	527	0														Dataset	527	0														Dataset	527	0														Dataset	527
Dataset	528	0														Dataset	528	0														Dataset	528	0														Dataset	528
Dataset	529	0														Dataset	529	0														Dataset	529	0														Dataset	529
Dataset	530	0														Dataset	530	0														Dataset	530	0														Dataset	530
Dataset	531	0														Dataset	531	0														Dataset	531	0														Dataset	531
Dataset	532	0														Dataset	532	0														Dataset	532	0														Dataset	532
Dataset	533	0														Dataset	533	0														Dataset	533	0														Dataset	533
Dataset	534	0														Dataset	534	0														Dataset	534	0														Dataset	534
Dataset	535	0														Dataset	535	0														Dataset	535	0														Dataset	535
Dataset	536	0														Dataset	536	0														Dataset	536	0														Dataset	536
Dataset	537	0														Dataset	537	0														Dataset	537	0														Dataset	537
Dataset	538	0														Dataset	538	0														Dataset	538	0														Dataset	538
Dataset	539	0														Dataset	539	0														Dataset	539	0														Dataset	539
Dataset	540	0														Dataset	540	0														Dataset	540	0														Dataset	540
Dataset	541	0														Dataset	541	0														Dataset	541	0														Dataset	541
Dataset	542	0														Dataset	542	0														Dataset	542	0														Dataset	542
Dataset	543	0														Dataset	543	0														Dataset	543	0														Dataset	543
Dataset	544	0														Dataset	544	0														Dataset	544	0														Dataset	544
Dataset	545	0														Dataset	545	0														Dataset	545	0														Dataset	545
Dataset	546	0														Dataset	546	0														Dataset	546	0														Dataset	546
Dataset	547	0														Dataset	547	0														Dataset	547	0														Dataset	547
Dataset	548	0														Dataset	548	0														Dataset	548	-0.001														Dataset	548
Dataset	549	0														Dataset	549	0														Dataset	549	-0.001														Dataset	549
Dataset	550	0														Dataset	550	0														Dataset	550	-0.001														Dataset	550
Dataset	551	0														Dataset	551	0														Dataset	551	0														Dataset	551
Dataset	552	0														Dataset	552	0														Dataset	552	0														Dataset	552
Dataset	553	0														Dataset	553	0														Dataset	553	0														Dataset	553
Dataset	554	0														Dataset	554	0														Dataset	554	0														Dataset	554
Dataset	555	0														Dataset	555	0														Dataset	555	0														Dataset	555
Dataset	556	0														Dataset	556	0														Dataset	556	0														Dataset	556
Dataset	557	0														Dataset	557	0														Dataset	557	0														Dataset	557
Dataset	558	0														Dataset	558	0														Dataset	558	0														Dataset	558
Dataset	559	0														Dataset	559	0														Dataset	559	0														Dataset	559
Dataset	560	0														Dataset	560	0														Dataset	560	0														Dataset	560
Dataset	561	0														Dataset	561	0														Dataset	561	0														Dataset	561
Dataset	562	0														Dataset	562	0														Dataset	562	0														Dataset	562
Dataset	563	0														Dataset	563	0														Dataset	563	0														Dataset	563
Dataset	564	0														Dataset	564	0														Dataset	564	0														Dataset	564
Dataset	565	0														Dataset	565	0														Dataset	565	0														Dataset	565
Dataset	566	0														Dataset	566	0														Dataset	566	0														Dataset	566
Dataset	567	0														Dataset	567	0														Dataset	567	0														Dataset	567
Dataset	568	0														Dataset	568	0														Dataset	568	-0.001														Dataset	568
Dataset	569	0														Dataset	569	0														Dataset	569	-0.001														Dataset	569
Dataset	570	0														Dataset	570	0														Dataset	570	0														Dataset	570
Dataset	571	0														Dataset	571	0														Dataset	571	0														Dataset	571
Dataset	572	0														Dataset	572	0														Dataset	572	0														Dataset	572
Dataset	573	0														Dataset	573	0														Dataset	573	0														Dataset	573
Dataset	574	0														Dataset	574	0														Dataset	574	-0.001														Dataset	574
Dataset	575	0														Dataset	575	0														Dataset	575	-0.001														Dataset	575
Dataset	576	0														Dataset	576	0														Dataset	576	-0.001														Dataset	576
Dataset	577	0														Dataset	577	0														Dataset	577	-0.001														Dataset	577
Dataset	578	0														Dataset	578	0														Dataset	578	0														Dataset	578
Dataset	579	0														Dataset	579	0														Dataset	579	0														Dataset	579
Dataset	580	0														Dataset	580	0														Dataset	580	0														Dataset	580
Dataset	581	0														Dataset	581	0														Dataset	581	0														Dataset	581
Dataset	582	0														Dataset	582	0														Dataset	582	0														Dataset	582
Dataset	583	0														Dataset	583	0														Dataset	583	0														Dataset	583
Dataset	584	0														Dataset	584	0														Dataset	584	0														Dataset	584
Dataset	585	0														Dataset	585	0														Dataset	585	0														Dataset	585
Dataset	586	0														Dataset	586	0														Dataset	586	0														Dataset	586
Dataset	587	0														Dataset	587	0														Dataset	587	0														Dataset	587
Dataset	588	0														Dataset	588	0														Dataset	588	0														Dataset	588
Dataset	589	0														Dataset	589	0														Dataset	589	0														Dataset	589
Dataset	590	0														Dataset	590	0														Dataset	590	0														Dataset	590
Dataset	591	0														Dataset	591	0														Dataset	591	0														Dataset	591
Dataset	592	0														Dataset	592	0														Dataset	592	0														Dataset	592
Dataset	593	0														Dataset	593	0														Dataset	593	0														Dataset	593
Dataset	594	0														Dataset	594	0														Dataset	594	0														Dataset	594
Dataset	595	0														Dataset	595	0														Dataset	595	0														Dataset	595
Dataset	596	0														Dataset	596	0														Dataset	596	0														Dataset	596
Dataset	597	0														Dataset	597	0														Dataset	597	0														Dataset	597
Dataset	598	0														Dataset	598	0														Dataset	598	0														Dataset	598
Dataset	599	0														Dataset	599	0														Dataset	599	0														Dataset	599
Dataset	600	0														Dataset	600	0														Dataset	600	0														Dataset	600
Dataset	601	0														Dataset	601	0														Dataset	601	0														Dataset	601
Dataset	602	0														Dataset	602	0														Dataset	602	0														Dataset	602
Dataset	603	0														Dataset	603	0														Dataset	603	-0.001														Dataset	603
Dataset	604	0														Dataset	604	0														Dataset	604	-0.001														Dataset	604
Dataset	605	0														Dataset	605	0														Dataset	605	-0.001														Dataset	605
Dataset	606	0														Dataset	606	0														Dataset	606	-0.001														Dataset	606
Dataset	607	0														Dataset	607	0														Dataset	607	0														Dataset	607
Dataset	608	0														Dataset	608	0														Dataset	608	0														Dataset	608
Dataset	609	0														Dataset	609	0														Dataset	609	0														Dataset	609
Dataset	610	0														Dataset	610	0														Dataset	610	0														Dataset	610
Dataset	611	0														Dataset	611	0														Dataset	611	0														Dataset	611
Dataset	612	0														Dataset	612	0														Dataset	612	0.001														Dataset	612
Dataset	613	0.001														Dataset	613	0														Dataset	613	0.002														Dataset	613
Dataset	614	0.003														Dataset	614	-0.001														Dataset	614	0.003														Dataset	614
Dataset	615	0.007														Dataset	615	-0.005														Dataset	615	0.005														Dataset	615
Dataset	616	0.012														Dataset	616	-0.01														Dataset	616	0.009														Dataset	616
Dataset	617	0.018														Dataset	617	-0.018														Dataset	617	0.014														Dataset	617
Dataset	618	0.027														Dataset	618	-0.027														Dataset	618	0.02														Dataset	618
Dataset	619	0.038														Dataset	619	-0.038														Dataset	619	0.028														Dataset	619
Dataset	620	0.051														Dataset	620	-0.051														Dataset	620	0.038														Dataset	620
Dataset	621	0.067														Dataset	621	-0.064														Dataset	621	0.049														Dataset	621
Dataset	622	0.085														Dataset	622	-0.078														Dataset	622	0.062														Dataset	622
Dataset	623	0.105														Dataset	623	-0.093														Dataset	623	0.076														Dataset	623
Dataset	624	0.128														Dataset	624	-0.107														Dataset	624	0.092														Dataset	624
Dataset	625	0.153														Dataset	625	-0.121														Dataset	625	0.108														Dataset	625
Dataset	626	0.179														Dataset	626	-0.136														Dataset	626	0.125														Dataset	626
Dataset	627	0.207														Dataset	627	-0.149														Dataset	627	0.143														Dataset	627
Dataset	628	0.235														Dataset	628	-0.161														Dataset	628	0.16														Dataset	628
Dataset	629	0.263														Dataset	629	-0.172														Dataset	629	0.176														Dataset	629
Dataset	630	0.291														Dataset	630	-0.181														Dataset	630	0.192														Dataset	630
Dataset	631	0.318														Dataset	631	-0.187														Dataset	631	0.207														Dataset	631
Dataset	632	0.342														Dataset	632	-0.19														Dataset	632	0.219														Dataset	632
Dataset	633	0.365														Dataset	633	-0.191														Dataset	633	0.23														Dataset	633
Dataset	634	0.386														Dataset	634	-0.189														Dataset	634	0.239														Dataset	634
Dataset	635	0.403														Dataset	635	-0.186														Dataset	635	0.246														Dataset	635
Dataset	636	0.417														Dataset	636	-0.181														Dataset	636	0.25														Dataset	636
Dataset	637	0.428														Dataset	637	-0.175														Dataset	637	0.252														Dataset	637
Dataset	638	0.435														Dataset	638	-0.168														Dataset	638	0.253														Dataset	638
Dataset	639	0.439														Dataset	639	-0.161														Dataset	639	0.251														Dataset	639
Dataset	640	0.44														Dataset	640	-0.153														Dataset	640	0.248														Dataset	640
Dataset	641	0.438														Dataset	641	-0.144														Dataset	641	0.244														Dataset	641
Dataset	642	0.434														Dataset	642	-0.136														Dataset	642	0.238														Dataset	642
Dataset	643	0.427														Dataset	643	-0.127														Dataset	643	0.231														Dataset	643
Dataset	644	0.418														Dataset	644	-0.118														Dataset	644	0.223														Dataset	644
Dataset	645	0.407														Dataset	645	-0.11														Dataset	645	0.215														Dataset	645
Dataset	646	0.395														Dataset	646	-0.102														Dataset	646	0.206														Dataset	646
Dataset	647	0.381														Dataset	647	-0.094														Dataset	647	0.197														Dataset	647
Dataset	648	0.367														Dataset	648	-0.086														Dataset	648	0.187														Dataset	648
Dataset	649	0.352														Dataset	649	-0.079														Dataset	649	0.178														Dataset	649
Dataset	650	0.338														Dataset	650	-0.073														Dataset	650	0.168														Dataset	650
Dataset	651	0.323														Dataset	651	-0.066														Dataset	651	0.159														Dataset	651
Dataset	652	0.308														Dataset	652	-0.06														Dataset	652	0.15														Dataset	652
Dataset	653	0.294														Dataset	653	-0.055														Dataset	653	0.141														Dataset	653
Dataset	654	0.279														Dataset	654	-0.05														Dataset	654	0.132														Dataset	654
Dataset	655	0.265														Dataset	655	-0.045														Dataset	655	0.124														Dataset	655
Dataset	656	0.251														Dataset	656	-0.04														Dataset	656	0.116														Dataset	656
Dataset	657	0.237														Dataset	657	-0.036														Dataset	657	0.108														Dataset	657
Dataset	658	0.224														Dataset	658	-0.032														Dataset	658	0.101														Dataset	658
Dataset	659	0.212														Dataset	659	-0.029														Dataset	659	0.094														Dataset	659
Dataset	660	0.201														Dataset	660	-0.025														Dataset	660	0.087														Dataset	660
Dataset	661	0.19														Dataset	661	-0.022														Dataset	661	0.081														Dataset	661
Dataset	662	0.18														Dataset	662	-0.019														Dataset	662	0.075														Dataset	662
Dataset	663	0.171														Dataset	663	-0.017														Dataset	663	0.069														Dataset	663
Dataset	664	0.162														Dataset	664	-0.014														Dataset	664	0.063														Dataset	664
Dataset	665	0.154														Dataset	665	-0.012														Dataset	665	0.057														Dataset	665
Dataset	666	0.146														Dataset	666	-0.01														Dataset	666	0.052														Dataset	666
Dataset	667	0.138														Dataset	667	-0.008														Dataset	667	0.047														Dataset	667
Dataset	668	0.131														Dataset	668	-0.006														Dataset	668	0.042														Dataset	668
Dataset	669	0.125														Dataset	669	-0.004														Dataset	669	0.038														Dataset	669
Dataset	670	0.118														Dataset	670	-0.002														Dataset	670	0.034														Dataset	670
Dataset	671	0.112														Dataset	671	-0.001														Dataset	671	0.03														Dataset	671
Dataset	672	0.106														Dataset	672	0														Dataset	672	0.026														Dataset	672
Dataset	673	0.101														Dataset	673	0														Dataset	673	0.022														Dataset	673
Dataset	674	0.095														Dataset	674	0														Dataset	674	0.019														Dataset	674
Dataset	675	0.09														Dataset	675	0														Dataset	675	0.016														Dataset	675
Dataset	676	0.084														Dataset	676	0														Dataset	676	0.013														Dataset	676
Dataset	677	0.079														Dataset	677	0														Dataset	677	0.011														Dataset	677
Dataset	678	0.073														Dataset	678	0														Dataset	678	0.009														Dataset	678
Dataset	679	0.068														Dataset	679	0														Dataset	679	0.006														Dataset	679
Dataset	680	0.062														Dataset	680	0														Dataset	680	0.004														Dataset	680
Dataset	681	0.057														Dataset	681	0														Dataset	681	0.002														Dataset	681
Dataset	682	0.052														Dataset	682	0														Dataset	682	0.001														Dataset	682
Dataset	683	0.047														Dataset	683	0														Dataset	683	0														Dataset	683
Dataset	684	0.043														Dataset	684	0														Dataset	684	0														Dataset	684
Dataset	685	0.038														Dataset	685	0														Dataset	685	0														Dataset	685
Dataset	686	0.034														Dataset	686	0														Dataset	686	0														Dataset	686
Dataset	687	0.03														Dataset	687	0														Dataset	687	0														Dataset	687
Dataset	688	0.027														Dataset	688	0														Dataset	688	0														Dataset	688
Dataset	689	0.023														Dataset	689	0														Dataset	689	0														Dataset	689
Dataset	690	0.02														Dataset	690	0														Dataset	690	0														Dataset	690
Dataset	691	0.017														Dataset	691	0														Dataset	691	0														Dataset	691
Dataset	692	0.014														Dataset	692	0														Dataset	692	0														Dataset	692
Dataset	693	0.012														Dataset	693	0														Dataset	693	0														Dataset	693
Dataset	694	0.01														Dataset	694	0														Dataset	694	0														Dataset	694
Dataset	695	0.008														Dataset	695	0														Dataset	695	0														Dataset	695
Dataset	696	0.006														Dataset	696	0														Dataset	696	0														Dataset	696
Dataset	697	0.005														Dataset	697	0														Dataset	697	-0.001														Dataset	697
Dataset	698	0.003														Dataset	698	0														Dataset	698	-0.001														Dataset	698
Dataset	699	0.002														Dataset	699	0														Dataset	699	-0.001														Dataset	699
Dataset	700	0.001														Dataset	700	0														Dataset	700	-0.001														Dataset	700
Dataset	701	0.001														Dataset	701	0														Dataset	701	-0.001														Dataset	701
Dataset	702	0														Dataset	702	0														Dataset	702	-0.001														Dataset	702
Dataset	703	0														Dataset	703	0														Dataset	703	-0.001														Dataset	703
Dataset	704	0														Dataset	704	0														Dataset	704	0														Dataset	704
Dataset	705	0														Dataset	705	0														Dataset	705	0														Dataset	705
Dataset	706	0														Dataset	706	0														Dataset	706	0														Dataset	706
Dataset	707	0														Dataset	707	0														Dataset	707	0														Dataset	707
Dataset	708	0														Dataset	708	0														Dataset	708	0														Dataset	708
Dataset	709	0														Dataset	709	0														Dataset	709	0														Dataset	709
Dataset	710	0														Dataset	710	0														Dataset	710	0														Dataset	710
Dataset	711	0														Dataset	711	0														Dataset	711	0														Dataset	711
Dataset	712	0														Dataset	712	0														Dataset	712	0														Dataset	712
Dataset	713	0														Dataset	713	0														Dataset	713	0														Dataset	713
Dataset	714	0														Dataset	714	0														Dataset	714	0														Dataset	714
Dataset	715	0														Dataset	715	0														Dataset	715	0														Dataset	715
Dataset	716	0														Dataset	716	0														Dataset	716	0														Dataset	716
Dataset	717	0														Dataset	717	0														Dataset	717	0														Dataset	717
Dataset	718	0														Dataset	718	0														Dataset	718	0														Dataset	718
Dataset	719	0														Dataset	719	0														Dataset	719	0														Dataset	719
Dataset	720	0														Dataset	720	0														Dataset	720	0														Dataset	720
Dataset	721	0														Dataset	721	0														Dataset	721	0														Dataset	721
Dataset	722	0														Dataset	722	0														Dataset	722	0														Dataset	722
Dataset	723	0														Dataset	723	0														Dataset	723	0														Dataset	723
Dataset	724	0														Dataset	724	0														Dataset	724	0														Dataset	724
Dataset	725	0														Dataset	725	0														Dataset	725	0														Dataset	725
Dataset	726	0														Dataset	726	0														Dataset	726	0														Dataset	726
Dataset	727	0														Dataset	727	0														Dataset	727	0														Dataset	727
Dataset	728	0														Dataset	728	0														Dataset	728	0														Dataset	728
Dataset	729	0														Dataset	729	0														Dataset	729	0														Dataset	729
Dataset	730	0														Dataset	730	0														Dataset	730	0														Dataset	730
Dataset	731	0														Dataset	731	0														Dataset	731	0														Dataset	731
Dataset	732	0														Dataset	732	0														Dataset	732	0														Dataset	732
Dataset	733	0														Dataset	733	0														Dataset	733	0														Dataset	733
Dataset	734	0														Dataset	734	0														Dataset	734	0														Dataset	734
Dataset	735	0														Dataset	735	0														Dataset	735	0														Dataset	735
Dataset	736	0														Dataset	736	0														Dataset	736	0														Dataset	736
Dataset	737	0														Dataset	737	0														Dataset	737	0														Dataset	737
Dataset	738	0														Dataset	738	0														Dataset	738	0														Dataset	738
Dataset	739	0														Dataset	739	0														Dataset	739	0														Dataset	739
Dataset	740	0														Dataset	740	0														Dataset	740	0														Dataset	740
Dataset	741	0														Dataset	741	0														Dataset	741	0														Dataset	741
Dataset	742	0														Dataset	742	0														Dataset	742	0														Dataset	742
Dataset	743	0														Dataset	743	0														Dataset	743	0														Dataset	743
Dataset	744	0														Dataset	744	0														Dataset	744	0														Dataset	744
Dataset	745	0														Dataset	745	0														Dataset	745	0														Dataset	745
Dataset	746	0														Dataset	746	0														Dataset	746	0														Dataset	746
Dataset	747	0														Dataset	747	0														Dataset	747	0														Dataset	747
Dataset	748	0														Dataset	748	0														Dataset	748	0														Dataset	748
Dataset	749	0														Dataset	749	0														Dataset	749	0														Dataset	749
Dataset	750	0														Dataset	750	0														Dataset	750	0														Dataset	750
Dataset	751	0														Dataset	751	0														Dataset	751	0														Dataset	751
Dataset	752	0														Dataset	752	0														Dataset	752	0														Dataset	752
Dataset	753	0														Dataset	753	0														Dataset	753	0														Dataset	753
Dataset	754	0														Dataset	754	0														Dataset	754	0														Dataset	754
Dataset	755	0														Dataset	755	0														Dataset	755	0														Dataset	755
Dataset	756	0														Dataset	756	0														Dataset	756	0														Dataset	756
Dataset	757	0														Dataset	757	0														Dataset	757	0														Dataset	757
Dataset	758	0														Dataset	758	0														Dataset	758	0														Dataset	758
Dataset	759	0														Dataset	759	0														Dataset	759	0														Dataset	759
Dataset	760	0														Dataset	760	0														Dataset	760	0														Dataset	760
Dataset	761	0														Dataset	761	0														Dataset	761	0														Dataset	761
Dataset	762	0														Dataset	762	0														Dataset	762	-0.001														Dataset	762
Dataset	763	0														Dataset	763	0														Dataset	763	-0.001														Dataset	763
Dataset	764	0														Dataset	764	0														Dataset	764	-0.001														Dataset	764
Dataset	765	0														Dataset	765	0														Dataset	765	-0.001														Dataset	765
Dataset	766	0														Dataset	766	0														Dataset	766	0														Dataset	766
Dataset	767	0														Dataset	767	0														Dataset	767	0														Dataset	767
Dataset	768	0														Dataset	768	0														Dataset	768	0														Dataset	768
Dataset	769	0														Dataset	769	0														Dataset	769	0														Dataset	769
Dataset	770	0														Dataset	770	0														Dataset	770	0														Dataset	770
Dataset	771	0														Dataset	771	0														Dataset	771	0														Dataset	771
Dataset	772	0														Dataset	772	0														Dataset	772	0														Dataset	772
Dataset	773	0														Dataset	773	0														Dataset	773	0														Dataset	773
Dataset	774	0														Dataset	774	0														Dataset	774	0														Dataset	774
Dataset	775	0														Dataset	775	0														Dataset	775	0														Dataset	775
Dataset	776	0														Dataset	776	0														Dataset	776	0														Dataset	776
Dataset	777	0														Dataset	777	0														Dataset	777	0														Dataset	777
Dataset	778	0														Dataset	778	0														Dataset	778	0														Dataset	778
Dataset	779	0														Dataset	779	0														Dataset	779	0														Dataset	779
Dataset	780	0														Dataset	780	0														Dataset	780	0														Dataset	780
Dataset	781	0														Dataset	781	0														Dataset	781	0														Dataset	781
Dataset	782	0														Dataset	782	0														Dataset	782	0														Dataset	782
Dataset	783	0														Dataset	783	0														Dataset	783	0														Dataset	783
Dataset	784	0														Dataset	784	0														Dataset	784	0														Dataset	784
Dataset	785	0														Dataset	785	0														Dataset	785	0														Dataset	785
Dataset	786	0														Dataset	786	0														Dataset	786	0														Dataset	786
Dataset	787	0														Dataset	787	0														Dataset	787	0														Dataset	787
Dataset	788	0														Dataset	788	0														Dataset	788	-0.001														Dataset	788
Dataset	789	0														Dataset	789	0														Dataset	789	-0.001														Dataset	789
Dataset	790	0														Dataset	790	0														Dataset	790	-0.001														Dataset	790
Dataset	791	0														Dataset	791	0														Dataset	791	0														Dataset	791
Dataset	792	0														Dataset	792	0														Dataset	792	0														Dataset	792
Dataset	793	0														Dataset	793	0														Dataset	793	0														Dataset	793
Dataset	794	0														Dataset	794	0														Dataset	794	0														Dataset	794
Dataset	795	0														Dataset	795	0														Dataset	795	0														Dataset	795
Dataset	796	0														Dataset	796	0														Dataset	796	0														Dataset	796
Dataset	797	0														Dataset	797	0														Dataset	797	0														Dataset	797
Dataset	798	0														Dataset	798	0														Dataset	798	0														Dataset	798
Dataset	799	0														Dataset	799	0														Dataset	799	0														Dataset	799
Dataset	800	0														Dataset	800	0														Dataset	800	0														Dataset	800
Dataset	801	0														Dataset	801	0														Dataset	801	0														Dataset	801
Dataset	802	0														Dataset	802	0														Dataset	802	0														Dataset	802
Dataset	803	0														Dataset	803	0														Dataset	803	0														Dataset	803
Dataset	804	0														Dataset	804	0														Dataset	804	0														Dataset	804
Dataset	805	0														Dataset	805	0														Dataset	805	0														Dataset	805
Dataset	806	0														Dataset	806	0														Dataset	806	0														Dataset	806
Dataset	807	0														Dataset	807	0														Dataset	807	0														Dataset	807
Dataset	808	0														Dataset	808	0														Dataset	808	0														Dataset	808
Dataset	809	0														Dataset	809	0														Dataset	809	0														Dataset	809
Dataset	810	0														Dataset	810	0														Dataset	810	0														Dataset	810
Dataset	811	0														Dataset	811	0														Dataset	811	0														Dataset	811
Dataset	812	0														Dataset	812	0														Dataset	812	0														Dataset	812
Dataset	813	0														Dataset	813	-0.001														Dataset	813	0														Dataset	813
Dataset	814	0.002														Dataset	814	-0.003														Dataset	814	0.001														Dataset	814
Dataset	815	0.004														Dataset	815	-0.006														Dataset	815	0.003														Dataset	815
Dataset	816	0.009														Dataset	816	-0.012														Dataset	816	0.007														Dataset	816
Dataset	817	0.015														Dataset	817	-0.019														Dataset	817	0.011														Dataset	817
Dataset	818	0.024														Dataset	818	-0.028														Dataset	818	0.017														Dataset	818
Dataset	819	0.035														Dataset	819	-0.038														Dataset	819	0.025														Dataset	819
Dataset	820	0.049														Dataset	820	-0.049														Dataset	820	0.033														Dataset	820
Dataset	821	0.065														Dataset	821	-0.06														Dataset	821	0.044														Dataset	821
Dataset	822	0.083														Dataset	822	-0.073														Dataset	822	0.055														Dataset	822
Dataset	823	0.104														Dataset	823	-0.086														Dataset	823	0.068														Dataset	823
Dataset	824	0.127														Dataset	824	-0.099														Dataset	824	0.082														Dataset	824
Dataset	825	0.152														Dataset	825	-0.112														Dataset	825	0.096														Dataset	825
Dataset	826	0.178														Dataset	826	-0.125														Dataset	826	0.111														Dataset	826
Dataset	827	0.204														Dataset	827	-0.137														Dataset	827	0.125														Dataset	827
Dataset	828	0.231														Dataset	828	-0.148														Dataset	828	0.14														Dataset	828
Dataset	829	0.257														Dataset	829	-0.158														Dataset	829	0.154														Dataset	829
Dataset	830	0.283														Dataset	830	-0.165														Dataset	830	0.166														Dataset	830
Dataset	831	0.307														Dataset	831	-0.17														Dataset	831	0.178														Dataset	831
Dataset	832	0.329														Dataset	832	-0.172														Dataset	832	0.188														Dataset	832
Dataset	833	0.348														Dataset	833	-0.172														Dataset	833	0.197														Dataset	833
Dataset	834	0.365														Dataset	834	-0.171														Dataset	834	0.203														Dataset	834
Dataset	835	0.379														Dataset	835	-0.168														Dataset	835	0.208														Dataset	835
Dataset	836	0.389														Dataset	836	-0.163														Dataset	836	0.211														Dataset	836
Dataset	837	0.396														Dataset	837	-0.158														Dataset	837	0.213														Dataset	837
Dataset	838	0.4														Dataset	838	-0.152														Dataset	838	0.212														Dataset	838
Dataset	839	0.401														Dataset	839	-0.145														Dataset	839	0.211														Dataset	839
Dataset	840	0.399														Dataset	840	-0.137														Dataset	840	0.208														Dataset	840
Dataset	841	0.396														Dataset	841	-0.129														Dataset	841	0.205														Dataset	841
Dataset	842	0.39														Dataset	842	-0.121														Dataset	842	0.2														Dataset	842
Dataset	843	0.382														Dataset	843	-0.114														Dataset	843	0.195														Dataset	843
Dataset	844	0.374														Dataset	844	-0.106														Dataset	844	0.189														Dataset	844
Dataset	845	0.364														Dataset	845	-0.099														Dataset	845	0.183														Dataset	845
Dataset	846	0.353														Dataset	846	-0.092														Dataset	846	0.177														Dataset	846
Dataset	847	0.341														Dataset	847	-0.086														Dataset	847	0.17														Dataset	847
Dataset	848	0.329														Dataset	848	-0.08														Dataset	848	0.164														Dataset	848
Dataset	849	0.317														Dataset	849	-0.074														Dataset	849	0.157														Dataset	849
Dataset	850	0.305														Dataset	850	-0.068														Dataset	850	0.151														Dataset	850
Dataset	851	0.292														Dataset	851	-0.063														Dataset	851	0.145														Dataset	851
Dataset	852	0.28														Dataset	852	-0.059														Dataset	852	0.138														Dataset	852
Dataset	853	0.268														Dataset	853	-0.054														Dataset	853	0.132														Dataset	853
Dataset	854	0.257														Dataset	854	-0.05														Dataset	854	0.126														Dataset	854
Dataset	855	0.245														Dataset	855	-0.047														Dataset	855	0.121														Dataset	855
Dataset	856	0.234														Dataset	856	-0.044														Dataset	856	0.115														Dataset	856
Dataset	857	0.223														Dataset	857	-0.041														Dataset	857	0.11														Dataset	857
Dataset	858	0.213														Dataset	858	-0.038														Dataset	858	0.105														Dataset	858
Dataset	859	0.203														Dataset	859	-0.036														Dataset	859	0.1														Dataset	859
Dataset	860	0.194														Dataset	860	-0.034														Dataset	860	0.094														Dataset	860
Dataset	861	0.185														Dataset	861	-0.032														Dataset	861	0.089														Dataset	861
Dataset	862	0.176														Dataset	862	-0.031														Dataset	862	0.084														Dataset	862
Dataset	863	0.168														Dataset	863	-0.03														Dataset	863	0.08														Dataset	863
Dataset	864	0.16														Dataset	864	-0.028														Dataset	864	0.075														Dataset	864
Dataset	865	0.153														Dataset	865	-0.027														Dataset	865	0.07														Dataset	865
Dataset	866	0.146														Dataset	866	-0.026														Dataset	866	0.066														Dataset	866
Dataset	867	0.14														Dataset	867	-0.024														Dataset	867	0.062														Dataset	867
Dataset	868	0.133														Dataset	868	-0.023														Dataset	868	0.058														Dataset	868
Dataset	869	0.127														Dataset	869	-0.022														Dataset	869	0.055														Dataset	869
Dataset	870	0.122														Dataset	870	-0.021														Dataset	870	0.051														Dataset	870
Dataset	871	0.116														Dataset	871	-0.02														Dataset	871	0.048														Dataset	871
Dataset	872	0.111														Dataset	872	-0.018														Dataset	872	0.045														Dataset	872
Dataset	873	0.106														Dataset	873	-0.017														Dataset	873	0.042														Dataset	873
Dataset	874	0.101														Dataset	874	-0.016														Dataset	874	0.039														Dataset	874
Dataset	875	0.097														Dataset	875	-0.015														Dataset	875	0.037														Dataset	875
Dataset	876	0.092														Dataset	876	-0.014														Dataset	876	0.034														Dataset	876
Dataset	877	0.088														Dataset	877	-0.012														Dataset	877	0.032														Dataset	877
Dataset	878	0.084														Dataset	878	-0.011														Dataset	878	0.029														Dataset	878
Dataset	879	0.08														Dataset	879	-0.01														Dataset	879	0.027														Dataset	879
Dataset	880	0.076														Dataset	880	-0.009														Dataset	880	0.025														Dataset	880
Dataset	881	0.073														Dataset	881	-0.008														Dataset	881	0.023														Dataset	881
Dataset	882	0.069														Dataset	882	-0.007														Dataset	882	0.021														Dataset	882
Dataset	883	0.065														Dataset	883	-0.006														Dataset	883	0.019														Dataset	883
Dataset	884	0.062														Dataset	884	-0.005														Dataset	884	0.018														Dataset	884
Dataset	885	0.058														Dataset	885	-0.004														Dataset	885	0.016														Dataset	885
Dataset	886	0.055														Dataset	886	-0.004														Dataset	886	0.014														Dataset	886
Dataset	887	0.052														Dataset	887	-0.003														Dataset	887	0.013														Dataset	887
Dataset	888	0.049														Dataset	888	-0.002														Dataset	888	0.012														Dataset	888
Dataset	889	0.047														Dataset	889	-0.001														Dataset	889	0.011														Dataset	889
Dataset	890	0.044														Dataset	890	0														Dataset	890	0.01														Dataset	890
Dataset	891	0.041														Dataset	891	0														Dataset	891	0.009														Dataset	891
Dataset	892	0.039														Dataset	892	0														Dataset	892	0.008														Dataset	892
Dataset	893	0.036														Dataset	893	0														Dataset	893	0.007														Dataset	893
Dataset	894	0.034														Dataset	894	0														Dataset	894	0.006														Dataset	894
Dataset	895	0.033														Dataset	895	0														Dataset	895	0.005														Dataset	895
Dataset	896	0.031														Dataset	896	0														Dataset	896	0.004														Dataset	896
Dataset	897	0.029														Dataset	897	0														Dataset	897	0.004														Dataset	897
Dataset	898	0.028														Dataset	898	0														Dataset	898	0.003														Dataset	898
Dataset	899	0.027														Dataset	899	0														Dataset	899	0.002														Dataset	899
Dataset	900	0.026														Dataset	900	0														Dataset	900	0.001														Dataset	900
Dataset	901	0.025														Dataset	901	0														Dataset	901	0														Dataset	901
Dataset	902	0.024														Dataset	902	0														Dataset	902	-0.001														Dataset	902
Dataset	903	0.023														Dataset	903	0														Dataset	903	-0.001														Dataset	903
Dataset	904	0.022														Dataset	904	0														Dataset	904	-0.001														Dataset	904
Dataset	905	0.022														Dataset	905	0														Dataset	905	0														Dataset	905
Dataset	906	0.021														Dataset	906	0														Dataset	906	0														Dataset	906
Dataset	907	0.02														Dataset	907	0														Dataset	907	0														Dataset	907
Dataset	908	0.019														Dataset	908	0														Dataset	908	0														Dataset	908
Dataset	909	0.018														Dataset	909	0														Dataset	909	0														Dataset	909
Dataset	910	0.017														Dataset	910	0														Dataset	910	0														Dataset	910
Dataset	911	0.017														Dataset	911	0														Dataset	911	0														Dataset	911
Dataset	912	0.016														Dataset	912	0														Dataset	912	0														Dataset	912
Dataset	913	0.015														Dataset	913	0														Dataset	913	0														Dataset	913
Dataset	914	0.014														Dataset	914	0														Dataset	914	0														Dataset	914
Dataset	915	0.013														Dataset	915	0														Dataset	915	0														Dataset	915
Dataset	916	0.011														Dataset	916	0														Dataset	916	0														Dataset	916
Dataset	917	0.01														Dataset	917	0														Dataset	917	0														Dataset	917
Dataset	918	0.009														Dataset	918	0														Dataset	918	0														Dataset	918
Dataset	919	0.008														Dataset	919	0														Dataset	919	0														Dataset	919
Dataset	920	0.008														Dataset	920	0														Dataset	920	0														Dataset	920
Dataset	921	0.007														Dataset	921	0														Dataset	921	0														Dataset	921
Dataset	922	0.006														Dataset	922	0														Dataset	922	0														Dataset	922
Dataset	923	0.005														Dataset	923	0														Dataset	923	0.001														Dataset	923
Dataset	924	0.004														Dataset	924	0														Dataset	924	0.001														Dataset	924
Dataset	925	0.003														Dataset	925	0														Dataset	925	0.001														Dataset	925
Dataset	926	0.001														Dataset	926	0														Dataset	926	0.001														Dataset	926
Dataset	927	0														Dataset	927	0														Dataset	927	0														Dataset	927
Dataset	928	0														Dataset	928	0														Dataset	928	0														Dataset	928
Dataset	929	0														Dataset	929	0														Dataset	929	0														Dataset	929
Dataset	930	0														Dataset	930	0														Dataset	930	0														Dataset	930
Dataset	931	0														Dataset	931	0														Dataset	931	0														Dataset	931
Dataset	932	0														Dataset	932	0														Dataset	932	0														Dataset	932
Dataset	933	0														Dataset	933	0														Dataset	933	0														Dataset	933
Dataset	934	0														Dataset	934	0														Dataset	934	0														Dataset	934
Dataset	935	0														Dataset	935	0														Dataset	935	0														Dataset	935
Dataset	936	0														Dataset	936	0														Dataset	936	0														Dataset	936
Dataset	937	0														Dataset	937	0														Dataset	937	0														Dataset	937
Dataset	938	0														Dataset	938	0														Dataset	938	0														Dataset	938
Dataset	939	0														Dataset	939	0														Dataset	939	0														Dataset	939
Dataset	940	0														Dataset	940	0														Dataset	940	0														Dataset	940
Dataset	941	0														Dataset	941	0														Dataset	941	0														Dataset	941
Dataset	942	0														Dataset	942	0														Dataset	942	0														Dataset	942
Dataset	943	0														Dataset	943	0														Dataset	943	0														Dataset	943
Dataset	944	0														Dataset	944	0														Dataset	944	0														Dataset	944
Dataset	945	0														Dataset	945	0														Dataset	945	0														Dataset	945
Dataset	946	0														Dataset	946	0														Dataset	946	0														Dataset	946
Dataset	947	0														Dataset	947	0														Dataset	947	0														Dataset	947
Dataset	948	0														Dataset	948	0														Dataset	948	0														Dataset	948
Dataset	949	0														Dataset	949	0														Dataset	949	0														Dataset	949
Dataset	950	0														Dataset	950	0														Dataset	950	0														Dataset	950
Dataset	951	0														Dataset	951	0														Dataset	951	0														Dataset	951
Dataset	952	0														Dataset	952	0														Dataset	952	0														Dataset	952
Dataset	953	0														Dataset	953	0														Dataset	953	-0.001														Dataset	953
Dataset	954	0														Dataset	954	0														Dataset	954	-0.001														Dataset	954
Dataset	955	0														Dataset	955	0														Dataset	955	-0.001														Dataset	955
Dataset	956	0														Dataset	956	0														Dataset	956	0														Dataset	956
Dataset	957	0														Dataset	957	0														Dataset	957	0														Dataset	957
Dataset	958	0														Dataset	958	0														Dataset	958	0														Dataset	958
Dataset	959	0														Dataset	959	0														Dataset	959	0														Dataset	959
Dataset	960	0														Dataset	960	0														Dataset	960	0														Dataset	960
Dataset	961	0														Dataset	961	0														Dataset	961	0														Dataset	961
Dataset	962	0														Dataset	962	0														Dataset	962	0														Dataset	962
Dataset	963	0														Dataset	963	0														Dataset	963	0														Dataset	963
Dataset	964	0														Dataset	964	0														Dataset	964	0														Dataset	964
Dataset	965	0														Dataset	965	0														Dataset	965	0														Dataset	965
Dataset	966	0														Dataset	966	0														Dataset	966	0														Dataset	966
Dataset	967	0														Dataset	967	0														Dataset	967	0														Dataset	967
Dataset	968	0														Dataset	968	0														Dataset	968	0														Dataset	968
Dataset	969	0														Dataset	969	0														Dataset	969	0														Dataset	969
Dataset	970	0														Dataset	970	0														Dataset	970	0														Dataset	970
Dataset	971	0														Dataset	971	0														Dataset	971	0														Dataset	971
Dataset	972	0														Dataset	972	0														Dataset	972	0														Dataset	972
Dataset	973	0														Dataset	973	0														Dataset	973	0														Dataset	973
Dataset	974	0														Dataset	974	0														Dataset	974	0														Dataset	974
Dataset	975	0														Dataset	975	0														Dataset	975	-0.001														Dataset	975
Dataset	976	0														Dataset	976	0														Dataset	976	-0.001														Dataset	976
Dataset	977	0														Dataset	977	0														Dataset	977	-0.001														Dataset	977
Dataset	978	0														Dataset	978	0														Dataset	978	-0.001														Dataset	978
Dataset	979	0														Dataset	979	0														Dataset	979	-0.001														Dataset	979
Dataset	980	0														Dataset	980	0														Dataset	980	-0.001														Dataset	980
Dataset	981	0														Dataset	981	0														Dataset	981	0														Dataset	981
Dataset	982	0														Dataset	982	0														Dataset	982	0														Dataset	982
Dataset	983	0														Dataset	983	0														Dataset	983	0														Dataset	983
Dataset	984	0														Dataset	984	0														Dataset	984	0														Dataset	984
Dataset	985	0														Dataset	985	0														Dataset	985	0														Dataset	985
Dataset	986	0														Dataset	986	0														Dataset	986	0														Dataset	986
Dataset	987	0														Dataset	987	0														Dataset	987	0														Dataset	987
Dataset	988	0														Dataset	988	0														Dataset	988	0														Dataset	988
Dataset	989	0														Dataset	989	0														Dataset	989	0														Dataset	989
Dataset	990	0														Dataset	990	0														Dataset	990	0.001														Dataset	990
Dataset	991	0														Dataset	991	0														Dataset	991	0.001														Dataset	991
Dataset	992	0														Dataset	992	0														Dataset	992	0														Dataset	992
Dataset	993	0														Dataset	993	0														Dataset	993	0														Dataset	993
Dataset	994	0														Dataset	994	0														Dataset	994	0														Dataset	994
Dataset	995	0														Dataset	995	0														Dataset	995	0														Dataset	995
Dataset	996	0														Dataset	996	0														Dataset	996	0														Dataset	996
Dataset	997	0														Dataset	997	0														Dataset	997	0														Dataset	997
Dataset	998	0														Dataset	998	0														Dataset	998	0														Dataset	998
Dataset	999	0														Dataset	999	0														Dataset	999	0														Dataset	999
Dataset	1000	0														Dataset	1000	0														Dataset	1000	0														Dataset	1000
Dataset	1001	0														Dataset	1001	0														Dataset	1001	0														Dataset	1001
Dataset	1002	0														Dataset	1002	0														Dataset	1002	0														Dataset	1002
Dataset	1003	0														Dataset	1003	0														Dataset	1003	0														Dataset	1003
Dataset	1004	0														Dataset	1004	0														Dataset	1004	0														Dataset	1004
Dataset	1005	0														Dataset	1005	0														Dataset	1005	0														Dataset	1005
Dataset	1006	0														Dataset	1006	0														Dataset	1006	0														Dataset	1006
Dataset	1007	0														Dataset	1007	0														Dataset	1007	0														Dataset	1007
Dataset	1008	0														Dataset	1008	0														Dataset	1008	0														Dataset	1008
Dataset	1009	0														Dataset	1009	0														Dataset	1009	0														Dataset	1009
Dataset	1010	0														Dataset	1010	0														Dataset	1010	0														Dataset	1010
Dataset	1011	0														Dataset	1011	0														Dataset	1011	0														Dataset	1011
Dataset	1012	0														Dataset	1012	0														Dataset	1012	0														Dataset	1012
Dataset	1013	0.001														Dataset	1013	-0.001														Dataset	1013	0.001														Dataset	1013
Dataset	1014	0.002														Dataset	1014	-0.003														Dataset	1014	0.002														Dataset	1014
Dataset	1015	0.004														Dataset	1015	-0.006														Dataset	1015	0.004														Dataset	1015
Dataset	1016	0.007														Dataset	1016	-0.012														Dataset	1016	0.007														Dataset	1016
Dataset	1017	0.012														Dataset	1017	-0.018														Dataset	1017	0.012														Dataset	1017
Dataset	1018	0.02														Dataset	1018	-0.026														Dataset	1018	0.018														Dataset	1018
Dataset	1019	0.029														Dataset	1019	-0.036														Dataset	1019	0.025														Dataset	1019
Dataset	1020	0.042														Dataset	1020	-0.046														Dataset	1020	0.034														Dataset	1020
Dataset	1021	0.056														Dataset	1021	-0.057														Dataset	1021	0.043														Dataset	1021
Dataset	1022	0.073														Dataset	1022	-0.068														Dataset	1022	0.054														Dataset	1022
Dataset	1023	0.093														Dataset	1023	-0.08														Dataset	1023	0.066														Dataset	1023
Dataset	1024	0.114														Dataset	1024	-0.092														Dataset	1024	0.079														Dataset	1024
Dataset	1025	0.137														Dataset	1025	-0.105														Dataset	1025	0.092														Dataset	1025
Dataset	1026	0.161														Dataset	1026	-0.117														Dataset	1026	0.105														Dataset	1026
Dataset	1027	0.186														Dataset	1027	-0.129														Dataset	1027	0.119														Dataset	1027
Dataset	1028	0.211														Dataset	1028	-0.14														Dataset	1028	0.132														Dataset	1028
Dataset	1029	0.236														Dataset	1029	-0.149														Dataset	1029	0.145														Dataset	1029
Dataset	1030	0.26														Dataset	1030	-0.156														Dataset	1030	0.157														Dataset	1030
Dataset	1031	0.283														Dataset	1031	-0.16														Dataset	1031	0.167														Dataset	1031
Dataset	1032	0.304														Dataset	1032	-0.163														Dataset	1032	0.177														Dataset	1032
Dataset	1033	0.323														Dataset	1033	-0.164														Dataset	1033	0.184														Dataset	1033
Dataset	1034	0.339														Dataset	1034	-0.163														Dataset	1034	0.19														Dataset	1034
Dataset	1035	0.353														Dataset	1035	-0.161														Dataset	1035	0.195														Dataset	1035
Dataset	1036	0.363														Dataset	1036	-0.157														Dataset	1036	0.198														Dataset	1036
Dataset	1037	0.37														Dataset	1037	-0.153														Dataset	1037	0.199														Dataset	1037
Dataset	1038	0.375														Dataset	1038	-0.147														Dataset	1038	0.199														Dataset	1038
Dataset	1039	0.378														Dataset	1039	-0.141														Dataset	1039	0.198														Dataset	1039
Dataset	1040	0.377														Dataset	1040	-0.135														Dataset	1040	0.196														Dataset	1040
Dataset	1041	0.375														Dataset	1041	-0.128														Dataset	1041	0.193														Dataset	1041
Dataset	1042	0.371														Dataset	1042	-0.12														Dataset	1042	0.189														Dataset	1042
Dataset	1043	0.366														Dataset	1043	-0.113														Dataset	1043	0.185														Dataset	1043
Dataset	1044	0.359														Dataset	1044	-0.107														Dataset	1044	0.18														Dataset	1044
Dataset	1045	0.35														Dataset	1045	-0.1														Dataset	1045	0.174														Dataset	1045
Dataset	1046	0.341														Dataset	1046	-0.094														Dataset	1046	0.169														Dataset	1046
Dataset	1047	0.331														Dataset	1047	-0.088														Dataset	1047	0.163														Dataset	1047
Dataset	1048	0.321														Dataset	1048	-0.082														Dataset	1048	0.157														Dataset	1048
Dataset	1049	0.31														Dataset	1049	-0.077														Dataset	1049	0.152														Dataset	1049
Dataset	1050	0.3														Dataset	1050	-0.071														Dataset	1050	0.146														Dataset	1050
Dataset	1051	0.288														Dataset	1051	-0.067														Dataset	1051	0.14														Dataset	1051
Dataset	1052	0.277														Dataset	1052	-0.062														Dataset	1052	0.135														Dataset	1052
Dataset	1053	0.266														Dataset	1053	-0.058														Dataset	1053	0.129														Dataset	1053
Dataset	1054	0.255														Dataset	1054	-0.054														Dataset	1054	0.124														Dataset	1054
Dataset	1055	0.244														Dataset	1055	-0.051														Dataset	1055	0.119														Dataset	1055
Dataset	1056	0.233														Dataset	1056	-0.048														Dataset	1056	0.114														Dataset	1056
Dataset	1057	0.222														Dataset	1057	-0.045														Dataset	1057	0.109														Dataset	1057
Dataset	1058	0.212														Dataset	1058	-0.042														Dataset	1058	0.105														Dataset	1058
Dataset	1059	0.202														Dataset	1059	-0.039														Dataset	1059	0.1														Dataset	1059
Dataset	1060	0.193														Dataset	1060	-0.037														Dataset	1060	0.096														Dataset	1060
Dataset	1061	0.185														Dataset	1061	-0.034														Dataset	1061	0.092														Dataset	1061
Dataset	1062	0.176														Dataset	1062	-0.032														Dataset	1062	0.087														Dataset	1062
Dataset	1063	0.168														Dataset	1063	-0.03														Dataset	1063	0.083														Dataset	1063
Dataset	1064	0.16														Dataset	1064	-0.028														Dataset	1064	0.08														Dataset	1064
Dataset	1065	0.153														Dataset	1065	-0.026														Dataset	1065	0.076														Dataset	1065
Dataset	1066	0.146														Dataset	1066	-0.024														Dataset	1066	0.072														Dataset	1066
Dataset	1067	0.139														Dataset	1067	-0.022														Dataset	1067	0.069														Dataset	1067
Dataset	1068	0.133														Dataset	1068	-0.021														Dataset	1068	0.065														Dataset	1068
Dataset	1069	0.128														Dataset	1069	-0.019														Dataset	1069	0.062														Dataset	1069
Dataset	1070	0.123														Dataset	1070	-0.018														Dataset	1070	0.059														Dataset	1070
Dataset	1071	0.118														Dataset	1071	-0.017														Dataset	1071	0.056														Dataset	1071
Dataset	1072	0.113														Dataset	1072	-0.016														Dataset	1072	0.053														Dataset	1072
Dataset	1073	0.108														Dataset	1073	-0.015														Dataset	1073	0.05														Dataset	1073
Dataset	1074	0.104														Dataset	1074	-0.014														Dataset	1074	0.047														Dataset	1074
Dataset	1075	0.099														Dataset	1075	-0.013														Dataset	1075	0.044														Dataset	1075
Dataset	1076	0.095														Dataset	1076	-0.012														Dataset	1076	0.041														Dataset	1076
Dataset	1077	0.092														Dataset	1077	-0.011														Dataset	1077	0.039														Dataset	1077
Dataset	1078	0.088														Dataset	1078	-0.01														Dataset	1078	0.036														Dataset	1078
Dataset	1079	0.085														Dataset	1079	-0.009														Dataset	1079	0.033														Dataset	1079
Dataset	1080	0.083														Dataset	1080	-0.009														Dataset	1080	0.031														Dataset	1080
Dataset	1081	0.08														Dataset	1081	-0.008														Dataset	1081	0.029														Dataset	1081
Dataset	1082	0.077														Dataset	1082	-0.008														Dataset	1082	0.027														Dataset	1082
Dataset	1083	0.075														Dataset	1083	-0.007														Dataset	1083	0.025														Dataset	1083
Dataset	1084	0.072														Dataset	1084	-0.007														Dataset	1084	0.023														Dataset	1084
Dataset	1085	0.07														Dataset	1085	-0.006														Dataset	1085	0.021														Dataset	1085
Dataset	1086	0.067														Dataset	1086	-0.006														Dataset	1086	0.019														Dataset	1086
Dataset	1087	0.065														Dataset	1087	-0.005														Dataset	1087	0.017														Dataset	1087
Dataset	1088	0.063														Dataset	1088	-0.005														Dataset	1088	0.016														Dataset	1088
Dataset	1089	0.061														Dataset	1089	-0.005														Dataset	1089	0.014														Dataset	1089
Dataset	1090	0.059														Dataset	1090	-0.004														Dataset	1090	0.013														Dataset	1090
Dataset	1091	0.058														Dataset	1091	-0.004														Dataset	1091	0.011														Dataset	1091
Dataset	1092	0.056														Dataset	1092	-0.003														Dataset	1092	0.01														Dataset	1092
Dataset	1093	0.054														Dataset	1093	-0.003														Dataset	1093	0.009														Dataset	1093
Dataset	1094	0.052														Dataset	1094	-0.002														Dataset	1094	0.008														Dataset	1094
Dataset	1095	0.05														Dataset	1095	-0.002														Dataset	1095	0.007														Dataset	1095
Dataset	1096	0.047														Dataset	1096	-0.001														Dataset	1096	0.006														Dataset	1096
Dataset	1097	0.045														Dataset	1097	-0.001														Dataset	1097	0.005														Dataset	1097
Dataset	1098	0.044														Dataset	1098	0														Dataset	1098	0.004														Dataset	1098
Dataset	1099	0.042														Dataset	1099	0														Dataset	1099	0.003														Dataset	1099
Dataset	1100	0.04														Dataset	1100	0														Dataset	1100	0.002														Dataset	1100
Dataset	1101	0.039														Dataset	1101	0														Dataset	1101	0.002														Dataset	1101
Dataset	1102	0.037														Dataset	1102	0														Dataset	1102	0.001														Dataset	1102
Dataset	1103	0.036														Dataset	1103	0														Dataset	1103	0.001														Dataset	1103
Dataset	1104	0.035														Dataset	1104	0														Dataset	1104	0														Dataset	1104
Dataset	1105	0.033														Dataset	1105	0														Dataset	1105	0														Dataset	1105
Dataset	1106	0.032														Dataset	1106	0														Dataset	1106	0														Dataset	1106
Dataset	1107	0.03														Dataset	1107	0														Dataset	1107	0														Dataset	1107
Dataset	1108	0.029														Dataset	1108	0														Dataset	1108	0														Dataset	1108
Dataset	1109	0.028														Dataset	1109	0														Dataset	1109	0														Dataset	1109
Dataset	1110	0.027														Dataset	1110	0														Dataset	1110	0														Dataset	1110
Dataset	1111	0.026														Dataset	1111	0														Dataset	1111	0														Dataset	1111
Dataset	1112	0.025														Dataset	1112	0														Dataset	1112	0														Dataset	1112
Dataset	1113	0.023														Dataset	1113	0														Dataset	1113	0														Dataset	1113
Dataset	1114	0.022														Dataset	1114	0														Dataset	1114	0														Dataset	1114
Dataset	1115	0.02														Dataset	1115	0														Dataset	1115	0														Dataset	1115
Dataset	1116	0.019														Dataset	1116	0														Dataset	1116	-0.001														Dataset	1116
Dataset	1117	0.017														Dataset	1117	0														Dataset	1117	-0.001														Dataset	1117
Dataset	1118	0.016														Dataset	1118	0														Dataset	1118	-0.001														Dataset	1118
Dataset	1119	0.014														Dataset	1119	0														Dataset	1119	-0.001														Dataset	1119
Dataset	1120	0.013														Dataset	1120	0														Dataset	1120	0														Dataset	1120
Dataset	1121	0.011														Dataset	1121	0														Dataset	1121	0														Dataset	1121
Dataset	1122	0.009														Dataset	1122	0														Dataset	1122	0														Dataset	1122
Dataset	1123	0.007														Dataset	1123	0														Dataset	1123	0														Dataset	1123
Dataset	1124	0.005														Dataset	1124	0														Dataset	1124	0														Dataset	1124
Dataset	1125	0.002														Dataset	1125	0														Dataset	1125	0														Dataset	1125
Dataset	1126	0														Dataset	1126	0														Dataset	1126	0														Dataset	1126
Dataset	1127	0														Dataset	1127	0														Dataset	1127	0														Dataset	1127
Dataset	1128	0														Dataset	1128	0														Dataset	1128	-0.001														Dataset	1128
Dataset	1129	0														Dataset	1129	0														Dataset	1129	-0.001														Dataset	1129
Dataset	1130	0														Dataset	1130	0														Dataset	1130	-0.001														Dataset	1130
Dataset	1131	0														Dataset	1131	0														Dataset	1131	-0.001														Dataset	1131
Dataset	1132	0														Dataset	1132	0														Dataset	1132	-0.001														Dataset	1132
Dataset	1133	0														Dataset	1133	0														Dataset	1133	-0.001														Dataset	1133
Dataset	1134	0														Dataset	1134	0														Dataset	1134	0														Dataset	1134
Dataset	1135	0														Dataset	1135	0														Dataset	1135	0														Dataset	1135
Dataset	1136	0														Dataset	1136	0														Dataset	1136	0														Dataset	1136
Dataset	1137	0														Dataset	1137	0														Dataset	1137	0														Dataset	1137
Dataset	1138	0														Dataset	1138	0														Dataset	1138	0														Dataset	1138
Dataset	1139	0														Dataset	1139	0														Dataset	1139	0														Dataset	1139
Dataset	1140	0														Dataset	1140	0														Dataset	1140	0														Dataset	1140
Dataset	1141	0														Dataset	1141	0														Dataset	1141	0														Dataset	1141
Dataset	1142	0														Dataset	1142	0														Dataset	1142	0														Dataset	1142
Dataset	1143	0														Dataset	1143	0														Dataset	1143	0														Dataset	1143
Dataset	1144	0														Dataset	1144	0														Dataset	1144	0														Dataset	1144
Dataset	1145	0														Dataset	1145	0														Dataset	1145	0														Dataset	1145
Dataset	1146	0														Dataset	1146	0														Dataset	1146	0														Dataset	1146
Dataset	1147	0														Dataset	1147	0														Dataset	1147	0														Dataset	1147
Dataset	1148	0														Dataset	1148	0														Dataset	1148	0														Dataset	1148
Dataset	1149	0														Dataset	1149	0														Dataset	1149	0														Dataset	1149
Dataset	1150	0														Dataset	1150	0														Dataset	1150	0														Dataset	1150
Dataset	1151	0														Dataset	1151	0														Dataset	1151	0														Dataset	1151
Dataset	1152	0														Dataset	1152	0														Dataset	1152	0														Dataset	1152
Dataset	1153	0														Dataset	1153	0														Dataset	1153	-0.001														Dataset	1153
Dataset	1154	0														Dataset	1154	0														Dataset	1154	-0.001														Dataset	1154
Dataset	1155	0														Dataset	1155	0														Dataset	1155	-0.001														Dataset	1155
Dataset	1156	0														Dataset	1156	0														Dataset	1156	-0.001														Dataset	1156
Dataset	1157	0														Dataset	1157	0														Dataset	1157	0														Dataset	1157
Dataset	1158	0														Dataset	1158	0														Dataset	1158	0														Dataset	1158
Dataset	1159	0														Dataset	1159	0														Dataset	1159	0														Dataset	1159
Dataset	1160	0														Dataset	1160	0														Dataset	1160	0														Dataset	1160
Dataset	1161	0														Dataset	1161	0														Dataset	1161	0														Dataset	1161
Dataset	1162	0														Dataset	1162	0														Dataset	1162	0														Dataset	1162
Dataset	1163	0														Dataset	1163	0														Dataset	1163	0														Dataset	1163
Dataset	1164	0														Dataset	1164	0														Dataset	1164	0														Dataset	1164
Dataset	1165	0														Dataset	1165	0														Dataset	1165	0														Dataset	1165
Dataset	1166	0														Dataset	1166	0														Dataset	1166	0														Dataset	1166
Dataset	1167	0														Dataset	1167	0														Dataset	1167	0														Dataset	1167
Dataset	1168	0														Dataset	1168	0														Dataset	1168	0														Dataset	1168
Dataset	1169	0														Dataset	1169	0														Dataset	1169	0														Dataset	1169
Dataset	1170	0														Dataset	1170	0														Dataset	1170	0														Dataset	1170
Dataset	1171	0														Dataset	1171	0														Dataset	1171	0														Dataset	1171
Dataset	1172	0														Dataset	1172	0														Dataset	1172	0														Dataset	1172
Dataset	1173	0														Dataset	1173	0														Dataset	1173	-0.001														Dataset	1173
Dataset	1174	0														Dataset	1174	0														Dataset	1174	-0.001														Dataset	1174
Dataset	1175	0														Dataset	1175	0														Dataset	1175	-0.001														Dataset	1175
Dataset	1176	0														Dataset	1176	0														Dataset	1176	-0.001														Dataset	1176
Dataset	1177	0														Dataset	1177	0														Dataset	1177	-0.001														Dataset	1177
Dataset	1178	0														Dataset	1178	0														Dataset	1178	-0.001														Dataset	1178
Dataset	1179	0														Dataset	1179	0														Dataset	1179	-0.001														Dataset	1179
Dataset	1180	0														Dataset	1180	0														Dataset	1180	-0.001														Dataset	1180
Dataset	1181	0														Dataset	1181	0														Dataset	1181	-0.001														Dataset	1181
Dataset	1182	0														Dataset	1182	0														Dataset	1182	-0.001														Dataset	1182
Dataset	1183	0														Dataset	1183	0														Dataset	1183	-0.001														Dataset	1183
Dataset	1184	0														Dataset	1184	0														Dataset	1184	0														Dataset	1184
Dataset	1185	0														Dataset	1185	0														Dataset	1185	0														Dataset	1185
Dataset	1186	0														Dataset	1186	0														Dataset	1186	0														Dataset	1186
Dataset	1187	0														Dataset	1187	0														Dataset	1187	0														Dataset	1187
Dataset	1188	0														Dataset	1188	0														Dataset	1188	0														Dataset	1188
Dataset	1189	0														Dataset	1189	0														Dataset	1189	0														Dataset	1189
Dataset	1190	0														Dataset	1190	0														Dataset	1190	0														Dataset	1190
Dataset	1191	0														Dataset	1191	0														Dataset	1191	0														Dataset	1191
Dataset	1192	0														Dataset	1192	0														Dataset	1192	0														Dataset	1192
Dataset	1193	0														Dataset	1193	0														Dataset	1193	0.001														Dataset	1193
Dataset	1194	0														Dataset	1194	0														Dataset	1194	0.001														Dataset	1194
Dataset	1195	0														Dataset	1195	0														Dataset	1195	0														Dataset	1195
Dataset	1196	0														Dataset	1196	0														Dataset	1196	0														Dataset	1196
Dataset	1197	0														Dataset	1197	0														Dataset	1197	0														Dataset	1197
Dataset	1198	0														Dataset	1198	0														Dataset	1198	0														Dataset	1198
Dataset	1199	0														Dataset	1199	0														Dataset	1199	0														Dataset	1199
Dataset	1200	0														Dataset	1200	0														Dataset	1200	0														Dataset	1200
Dataset	1201	0														Dataset	1201	0														Dataset	1201	0														Dataset	1201
Dataset	1202	0														Dataset	1202	0														Dataset	1202	0.001														Dataset	1202
Dataset	1203	0														Dataset	1203	0														Dataset	1203	0.001														Dataset	1203
Dataset	1204	0														Dataset	1204	0														Dataset	1204	0.001														Dataset	1204
Dataset	1205	0														Dataset	1205	0														Dataset	1205	0														Dataset	1205
Dataset	1206	0														Dataset	1206	0														Dataset	1206	0														Dataset	1206
Dataset	1207	0														Dataset	1207	0														Dataset	1207	0														Dataset	1207
Dataset	1208	0														Dataset	1208	0														Dataset	1208	0														Dataset	1208
Dataset	1209	0														Dataset	1209	0														Dataset	1209	0														Dataset	1209
Dataset	1210	0														Dataset	1210	0														Dataset	1210	0														Dataset	1210
Dataset	1211	0														Dataset	1211	0														Dataset	1211	0.001														Dataset	1211
Dataset	1212	0														Dataset	1212	0.001														Dataset	1212	0.001														Dataset	1212
Dataset	1213	0														Dataset	1213	0														Dataset	1213	0.001														Dataset	1213
Dataset	1214	0														Dataset	1214	-0.001														Dataset	1214	0.003														Dataset	1214
Dataset	1215	0.001														Dataset	1215	-0.003														Dataset	1215	0.005														Dataset	1215
Dataset	1216	0.005														Dataset	1216	-0.007														Dataset	1216	0.009														Dataset	1216
Dataset	1217	0.01														Dataset	1217	-0.012														Dataset	1217	0.013														Dataset	1217
Dataset	1218	0.017														Dataset	1218	-0.019														Dataset	1218	0.019														Dataset	1218
Dataset	1219	0.026														Dataset	1219	-0.027														Dataset	1219	0.026														Dataset	1219
Dataset	1220	0.038														Dataset	1220	-0.036														Dataset	1220	0.034														Dataset	1220
Dataset	1221	0.052														Dataset	1221	-0.045														Dataset	1221	0.043														Dataset	1221
Dataset	1222	0.069														Dataset	1222	-0.055														Dataset	1222	0.054														Dataset	1222
Dataset	1223	0.088														Dataset	1223	-0.065														Dataset	1223	0.065														Dataset	1223
Dataset	1224	0.108														Dataset	1224	-0.076														Dataset	1224	0.077														Dataset	1224
Dataset	1225	0.131														Dataset	1225	-0.087														Dataset	1225	0.089														Dataset	1225
Dataset	1226	0.155														Dataset	1226	-0.097														Dataset	1226	0.101														Dataset	1226
Dataset	1227	0.18														Dataset	1227	-0.108														Dataset	1227	0.114														Dataset	1227
Dataset	1228	0.204														Dataset	1228	-0.117														Dataset	1228	0.126														Dataset	1228
Dataset	1229	0.229														Dataset	1229	-0.126														Dataset	1229	0.137														Dataset	1229
Dataset	1230	0.252														Dataset	1230	-0.132														Dataset	1230	0.148														Dataset	1230
Dataset	1231	0.274														Dataset	1231	-0.137														Dataset	1231	0.158														Dataset	1231
Dataset	1232	0.293														Dataset	1232	-0.14														Dataset	1232	0.166														Dataset	1232
Dataset	1233	0.31														Dataset	1233	-0.142														Dataset	1233	0.173														Dataset	1233
Dataset	1234	0.325														Dataset	1234	-0.142														Dataset	1234	0.178														Dataset	1234
Dataset	1235	0.337														Dataset	1235	-0.141														Dataset	1235	0.182														Dataset	1235
Dataset	1236	0.346														Dataset	1236	-0.138														Dataset	1236	0.185														Dataset	1236
Dataset	1237	0.352														Dataset	1237	-0.135														Dataset	1237	0.186														Dataset	1237
Dataset	1238	0.356														Dataset	1238	-0.131														Dataset	1238	0.186														Dataset	1238
Dataset	1239	0.357														Dataset	1239	-0.126														Dataset	1239	0.184														Dataset	1239
Dataset	1240	0.356														Dataset	1240	-0.121														Dataset	1240	0.182														Dataset	1240
Dataset	1241	0.353														Dataset	1241	-0.116														Dataset	1241	0.179														Dataset	1241
Dataset	1242	0.348														Dataset	1242	-0.11														Dataset	1242	0.176														Dataset	1242
Dataset	1243	0.342														Dataset	1243	-0.105														Dataset	1243	0.172														Dataset	1243
Dataset	1244	0.335														Dataset	1244	-0.1														Dataset	1244	0.167														Dataset	1244
Dataset	1245	0.327														Dataset	1245	-0.094														Dataset	1245	0.162														Dataset	1245
Dataset	1246	0.32														Dataset	1246	-0.089														Dataset	1246	0.157														Dataset	1246
Dataset	1247	0.312														Dataset	1247	-0.085														Dataset	1247	0.152														Dataset	1247
Dataset	1248	0.305														Dataset	1248	-0.08														Dataset	1248	0.147														Dataset	1248
Dataset	1249	0.297														Dataset	1249	-0.076														Dataset	1249	0.142														Dataset	1249
Dataset	1250	0.289														Dataset	1250	-0.072														Dataset	1250	0.137														Dataset	1250
Dataset	1251	0.281														Dataset	1251	-0.068														Dataset	1251	0.132														Dataset	1251
Dataset	1252	0.273														Dataset	1252	-0.064														Dataset	1252	0.127														Dataset	1252
Dataset	1253	0.265														Dataset	1253	-0.061														Dataset	1253	0.123														Dataset	1253
Dataset	1254	0.257														Dataset	1254	-0.058														Dataset	1254	0.118														Dataset	1254
Dataset	1255	0.25														Dataset	1255	-0.056														Dataset	1255	0.113														Dataset	1255
Dataset	1256	0.242														Dataset	1256	-0.053														Dataset	1256	0.109														Dataset	1256
Dataset	1257	0.235														Dataset	1257	-0.051														Dataset	1257	0.105														Dataset	1257
Dataset	1258	0.228														Dataset	1258	-0.049														Dataset	1258	0.101														Dataset	1258
Dataset	1259	0.22														Dataset	1259	-0.047														Dataset	1259	0.097														Dataset	1259
Dataset	1260	0.213														Dataset	1260	-0.045														Dataset	1260	0.093														Dataset	1260
Dataset	1261	0.206														Dataset	1261	-0.043														Dataset	1261	0.09														Dataset	1261
Dataset	1262	0.198														Dataset	1262	-0.042														Dataset	1262	0.086														Dataset	1262
Dataset	1263	0.191														Dataset	1263	-0.04														Dataset	1263	0.082														Dataset	1263
Dataset	1264	0.184														Dataset	1264	-0.038														Dataset	1264	0.079														Dataset	1264
Dataset	1265	0.177														Dataset	1265	-0.037														Dataset	1265	0.075														Dataset	1265
Dataset	1266	0.17														Dataset	1266	-0.036														Dataset	1266	0.071														Dataset	1266
Dataset	1267	0.163														Dataset	1267	-0.035														Dataset	1267	0.067														Dataset	1267
Dataset	1268	0.157														Dataset	1268	-0.034														Dataset	1268	0.064														Dataset	1268
Dataset	1269	0.15														Dataset	1269	-0.033														Dataset	1269	0.061														Dataset	1269
Dataset	1270	0.145														Dataset	1270	-0.032														Dataset	1270	0.058														Dataset	1270
Dataset	1271	0.139														Dataset	1271	-0.031														Dataset	1271	0.055														Dataset	1271
Dataset	1272	0.134														Dataset	1272	-0.029														Dataset	1272	0.053														Dataset	1272
Dataset	1273	0.129														Dataset	1273	-0.028														Dataset	1273	0.051														Dataset	1273
Dataset	1274	0.123														Dataset	1274	-0.027														Dataset	1274	0.048														Dataset	1274
Dataset	1275	0.118														Dataset	1275	-0.026														Dataset	1275	0.046														Dataset	1275
Dataset	1276	0.114														Dataset	1276	-0.025														Dataset	1276	0.044														Dataset	1276
Dataset	1277	0.109														Dataset	1277	-0.024														Dataset	1277	0.042														Dataset	1277
Dataset	1278	0.105														Dataset	1278	-0.023														Dataset	1278	0.04														Dataset	1278
Dataset	1279	0.1														Dataset	1279	-0.022														Dataset	1279	0.038														Dataset	1279
Dataset	1280	0.097														Dataset	1280	-0.021														Dataset	1280	0.037														Dataset	1280
Dataset	1281	0.093														Dataset	1281	-0.02														Dataset	1281	0.035														Dataset	1281
Dataset	1282	0.09														Dataset	1282	-0.018														Dataset	1282	0.034														Dataset	1282
Dataset	1283	0.086														Dataset	1283	-0.017														Dataset	1283	0.033														Dataset	1283
Dataset	1284	0.083														Dataset	1284	-0.016														Dataset	1284	0.032														Dataset	1284
Dataset	1285	0.08														Dataset	1285	-0.015														Dataset	1285	0.031														Dataset	1285
Dataset	1286	0.077														Dataset	1286	-0.014														Dataset	1286	0.029														Dataset	1286
Dataset	1287	0.074														Dataset	1287	-0.013														Dataset	1287	0.028														Dataset	1287
Dataset	1288	0.072														Dataset	1288	-0.012														Dataset	1288	0.026														Dataset	1288
Dataset	1289	0.069														Dataset	1289	-0.011														Dataset	1289	0.024														Dataset	1289
Dataset	1290	0.067														Dataset	1290	-0.01														Dataset	1290	0.023														Dataset	1290
Dataset	1291	0.065														Dataset	1291	-0.009														Dataset	1291	0.021														Dataset	1291
Dataset	1292	0.063														Dataset	1292	-0.008														Dataset	1292	0.02														Dataset	1292
Dataset	1293	0.061														Dataset	1293	-0.007														Dataset	1293	0.019														Dataset	1293
Dataset	1294	0.058														Dataset	1294	-0.007														Dataset	1294	0.018														Dataset	1294
Dataset	1295	0.056														Dataset	1295	-0.006														Dataset	1295	0.017														Dataset	1295
Dataset	1296	0.054														Dataset	1296	-0.005														Dataset	1296	0.016														Dataset	1296
Dataset	1297	0.051														Dataset	1297	-0.005														Dataset	1297	0.015														Dataset	1297
Dataset	1298	0.049														Dataset	1298	-0.004														Dataset	1298	0.014														Dataset	1298
Dataset	1299	0.047														Dataset	1299	-0.003														Dataset	1299	0.013														Dataset	1299
Dataset	1300	0.044														Dataset	1300	-0.003														Dataset	1300	0.012														Dataset	1300
Dataset	1301	0.042														Dataset	1301	-0.003														Dataset	1301	0.011														Dataset	1301
Dataset	1302	0.039														Dataset	1302	-0.002														Dataset	1302	0.01														Dataset	1302
Dataset	1303	0.037														Dataset	1303	-0.002														Dataset	1303	0.009														Dataset	1303
Dataset	1304	0.034														Dataset	1304	-0.001														Dataset	1304	0.009														Dataset	1304
Dataset	1305	0.032														Dataset	1305	0														Dataset	1305	0.008														Dataset	1305
Dataset	1306	0.029														Dataset	1306	0														Dataset	1306	0.007														Dataset	1306
Dataset	1307	0.027														Dataset	1307	0														Dataset	1307	0.006														Dataset	1307
Dataset	1308	0.025														Dataset	1308	0														Dataset	1308	0.005														Dataset	1308
Dataset	1309	0.022														Dataset	1309	0														Dataset	1309	0.005														Dataset	1309
Dataset	1310	0.02														Dataset	1310	0														Dataset	1310	0.004														Dataset	1310
Dataset	1311	0.018														Dataset	1311	0														Dataset	1311	0.003														Dataset	1311
Dataset	1312	0.015														Dataset	1312	0														Dataset	1312	0.002														Dataset	1312
Dataset	1313	0.013														Dataset	1313	0														Dataset	1313	0.001														Dataset	1313
Dataset	1314	0.01														Dataset	1314	0														Dataset	1314	0.001														Dataset	1314
Dataset	1315	0.008														Dataset	1315	0														Dataset	1315	0														Dataset	1315
Dataset	1316	0.006														Dataset	1316	0														Dataset	1316	0														Dataset	1316
Dataset	1317	0.004														Dataset	1317	0														Dataset	1317	0														Dataset	1317
Dataset	1318	0.002														Dataset	1318	0														Dataset	1318	0														Dataset	1318
Dataset	1319	0														Dataset	1319	0														Dataset	1319	0														Dataset	1319
Dataset	1320	0														Dataset	1320	0														Dataset	1320	0														Dataset	1320
Dataset	1321	0														Dataset	1321	0														Dataset	1321	0														Dataset	1321
Dataset	1322	0														Dataset	1322	0														Dataset	1322	0														Dataset	1322
Dataset	1323	0														Dataset	1323	0														Dataset	1323	0														Dataset	1323
Dataset	1324	0														Dataset	1324	0														Dataset	1324	0														Dataset	1324
Dataset	1325	0														Dataset	1325	0														Dataset	1325	0														Dataset	1325
Dataset	1326	0														Dataset	1326	0														Dataset	1326	0														Dataset	1326
Dataset	1327	0														Dataset	1327	0														Dataset	1327	0														Dataset	1327
Dataset	1328	0														Dataset	1328	0														Dataset	1328	0														Dataset	1328
Dataset	1329	0														Dataset	1329	0														Dataset	1329	0.001														Dataset	1329
Dataset	1330	0														Dataset	1330	0														Dataset	1330	0														Dataset	1330
Dataset	1331	0														Dataset	1331	0														Dataset	1331	0														Dataset	1331
Dataset	1332	0														Dataset	1332	0														Dataset	1332	0														Dataset	1332
Dataset	1333	0														Dataset	1333	0														Dataset	1333	0														Dataset	1333
Dataset	1334	0														Dataset	1334	0														Dataset	1334	0														Dataset	1334
Dataset	1335	0														Dataset	1335	0														Dataset	1335	0														Dataset	1335
Dataset	1336	0														Dataset	1336	0														Dataset	1336	0														Dataset	1336
Dataset	1337	0														Dataset	1337	0														Dataset	1337	0														Dataset	1337
Dataset	1338	0														Dataset	1338	0														Dataset	1338	-0.001														Dataset	1338
Dataset	1339	0														Dataset	1339	0														Dataset	1339	0														Dataset	1339
Dataset	1340	0														Dataset	1340	0														Dataset	1340	0														Dataset	1340
Dataset	1341	0														Dataset	1341	0														Dataset	1341	0														Dataset	1341
Dataset	1342	0														Dataset	1342	0														Dataset	1342	0.001														Dataset	1342
Dataset	1343	0														Dataset	1343	0														Dataset	1343	0.001														Dataset	1343
Dataset	1344	0														Dataset	1344	0														Dataset	1344	0.001														Dataset	1344
Dataset	1345	0														Dataset	1345	0														Dataset	1345	0.001														Dataset	1345
Dataset	1346	0														Dataset	1346	0														Dataset	1346	0														Dataset	1346
Dataset	1347	0														Dataset	1347	0														Dataset	1347	0														Dataset	1347
Dataset	1348	0														Dataset	1348	0														Dataset	1348	0														Dataset	1348
Dataset	1349	0														Dataset	1349	0														Dataset	1349	0														Dataset	1349
Dataset	1350	0														Dataset	1350	0														Dataset	1350	0														Dataset	1350
Dataset	1351	0														Dataset	1351	0														Dataset	1351	0														Dataset	1351
Dataset	1352	0														Dataset	1352	0														Dataset	1352	0														Dataset	1352
Dataset	1353	0														Dataset	1353	0														Dataset	1353	0														Dataset	1353
Dataset	1354	0														Dataset	1354	0														Dataset	1354	0														Dataset	1354
Dataset	1355	0														Dataset	1355	0														Dataset	1355	0														Dataset	1355
Dataset	1356	0														Dataset	1356	0														Dataset	1356	0														Dataset	1356
Dataset	1357	0														Dataset	1357	0														Dataset	1357	0														Dataset	1357
Dataset	1358	0														Dataset	1358	0														Dataset	1358	0														Dataset	1358
Dataset	1359	0														Dataset	1359	0														Dataset	1359	-0.001														Dataset	1359
Dataset	1360	0														Dataset	1360	0														Dataset	1360	-0.001														Dataset	1360
Dataset	1361	0														Dataset	1361	0														Dataset	1361	-0.001														Dataset	1361
Dataset	1362	0														Dataset	1362	0														Dataset	1362	-0.001														Dataset	1362
Dataset	1363	0														Dataset	1363	0														Dataset	1363	-0.001														Dataset	1363
Dataset	1364	0														Dataset	1364	0														Dataset	1364	-0.001														Dataset	1364
Dataset	1365	0														Dataset	1365	0														Dataset	1365	0														Dataset	1365
Dataset	1366	0														Dataset	1366	0														Dataset	1366	0														Dataset	1366
Dataset	1367	0														Dataset	1367	0														Dataset	1367	0														Dataset	1367
Dataset	1368	0														Dataset	1368	0														Dataset	1368	0														Dataset	1368
Dataset	1369	0														Dataset	1369	0														Dataset	1369	0														Dataset	1369
Dataset	1370	0														Dataset	1370	0														Dataset	1370	0														Dataset	1370
Dataset	1371	0														Dataset	1371	0														Dataset	1371	0														Dataset	1371
Dataset	1372	0														Dataset	1372	0														Dataset	1372	0														Dataset	1372
Dataset	1373	0														Dataset	1373	0														Dataset	1373	0.001														Dataset	1373
Dataset	1374	0														Dataset	1374	0														Dataset	1374	0.001														Dataset	1374
Dataset	1375	0														Dataset	1375	0														Dataset	1375	0.001														Dataset	1375
Dataset	1376	0														Dataset	1376	0														Dataset	1376	0														Dataset	1376
Dataset	1377	0														Dataset	1377	0														Dataset	1377	0														Dataset	1377
Dataset	1378	0														Dataset	1378	0														Dataset	1378	0														Dataset	1378
Dataset	1379	0														Dataset	1379	0														Dataset	1379	0														Dataset	1379
Dataset	1380	0														Dataset	1380	0														Dataset	1380	0														Dataset	1380
Dataset	1381	0														Dataset	1381	0														Dataset	1381	0														Dataset	1381
Dataset	1382	0														Dataset	1382	0														Dataset	1382	0														Dataset	1382
Dataset	1383	0														Dataset	1383	0														Dataset	1383	0														Dataset	1383
Dataset	1384	0														Dataset	1384	0														Dataset	1384	0														Dataset	1384
Dataset	1385	0														Dataset	1385	0														Dataset	1385	0														Dataset	1385
Dataset	1386	0														Dataset	1386	0														Dataset	1386	0														Dataset	1386
Dataset	1387	0														Dataset	1387	0														Dataset	1387	0														Dataset	1387
Dataset	1388	0														Dataset	1388	0														Dataset	1388	-0.001														Dataset	1388
Dataset	1389	0														Dataset	1389	0														Dataset	1389	-0.001														Dataset	1389
Dataset	1390	0														Dataset	1390	0														Dataset	1390	-0.001														Dataset	1390
Dataset	1391	0														Dataset	1391	0														Dataset	1391	-0.001														Dataset	1391
Dataset	1392	0														Dataset	1392	0														Dataset	1392	0														Dataset	1392
Dataset	1393	0														Dataset	1393	0														Dataset	1393	0														Dataset	1393
Dataset	1394	0														Dataset	1394	0														Dataset	1394	0														Dataset	1394
Dataset	1395	0														Dataset	1395	0														Dataset	1395	0														Dataset	1395
Dataset	1396	0														Dataset	1396	0														Dataset	1396	0														Dataset	1396
Dataset	1397	0														Dataset	1397	0														Dataset	1397	0														Dataset	1397
Dataset	1398	0														Dataset	1398	0														Dataset	1398	0														Dataset	1398
Dataset	1399	0														Dataset	1399	0														Dataset	1399	0														Dataset	1399
Dataset	1400	0														Dataset	1400	0														Dataset	1400	0														Dataset	1400
Dataset	1401	0														Dataset	1401	0														Dataset	1401	0														Dataset	1401
Dataset	1402	0														Dataset	1402	0														Dataset	1402	0														Dataset	1402
Dataset	1403	0														Dataset	1403	0														Dataset	1403	0														Dataset	1403
Dataset	1404	0														Dataset	1404	0														Dataset	1404	0														Dataset	1404
Dataset	1405	0														Dataset	1405	0														Dataset	1405	0														Dataset	1405
Dataset	1406	0														Dataset	1406	0														Dataset	1406	0														Dataset	1406
Dataset	1407	0														Dataset	1407	0														Dataset	1407	0														Dataset	1407
Dataset	1408	0														Dataset	1408	0														Dataset	1408	0														Dataset	1408
Dataset	1409	0														Dataset	1409	0														Dataset	1409	0														Dataset	1409
Dataset	1410	0														Dataset	1410	0														Dataset	1410	0														Dataset	1410
Dataset	1411	0														Dataset	1411	0														Dataset	1411	0														Dataset	1411
Dataset	1412	0														Dataset	1412	0														Dataset	1412	0														Dataset	1412
Dataset	1413	0														Dataset	1413	0														Dataset	1413	0.001														Dataset	1413
Dataset	1414	0.001														Dataset	1414	-0.002														Dataset	1414	0.002														Dataset	1414
Dataset	1415	0.003														Dataset	1415	-0.004														Dataset	1415	0.003														Dataset	1415
Dataset	1416	0.007														Dataset	1416	-0.007														Dataset	1416	0.006														Dataset	1416
Dataset	1417	0.013														Dataset	1417	-0.011														Dataset	1417	0.011														Dataset	1417
Dataset	1418	0.022														Dataset	1418	-0.017														Dataset	1418	0.016														Dataset	1418
Dataset	1419	0.034														Dataset	1419	-0.024														Dataset	1419	0.022														Dataset	1419
Dataset	1420	0.048														Dataset	1420	-0.031														Dataset	1420	0.03														Dataset	1420
Dataset	1421	0.065														Dataset	1421	-0.039														Dataset	1421	0.038														Dataset	1421
Dataset	1422	0.084														Dataset	1422	-0.048														Dataset	1422	0.047														Dataset	1422
Dataset	1423	0.106														Dataset	1423	-0.057														Dataset	1423	0.057														Dataset	1423
Dataset	1424	0.129														Dataset	1424	-0.066														Dataset	1424	0.068														Dataset	1424
Dataset	1425	0.154														Dataset	1425	-0.076														Dataset	1425	0.08														Dataset	1425
Dataset	1426	0.179														Dataset	1426	-0.086														Dataset	1426	0.091														Dataset	1426
Dataset	1427	0.205														Dataset	1427	-0.095														Dataset	1427	0.103														Dataset	1427
Dataset	1428	0.232														Dataset	1428	-0.104														Dataset	1428	0.115														Dataset	1428
Dataset	1429	0.257														Dataset	1429	-0.112														Dataset	1429	0.126														Dataset	1429
Dataset	1430	0.282														Dataset	1430	-0.118														Dataset	1430	0.136														Dataset	1430
Dataset	1431	0.305														Dataset	1431	-0.123														Dataset	1431	0.145														Dataset	1431
Dataset	1432	0.325														Dataset	1432	-0.127														Dataset	1432	0.153														Dataset	1432
Dataset	1433	0.343														Dataset	1433	-0.129														Dataset	1433	0.16														Dataset	1433
Dataset	1434	0.358														Dataset	1434	-0.13														Dataset	1434	0.165														Dataset	1434
Dataset	1435	0.369														Dataset	1435	-0.129														Dataset	1435	0.17														Dataset	1435
Dataset	1436	0.378														Dataset	1436	-0.128														Dataset	1436	0.173														Dataset	1436
Dataset	1437	0.383														Dataset	1437	-0.126														Dataset	1437	0.175														Dataset	1437
Dataset	1438	0.386														Dataset	1438	-0.123														Dataset	1438	0.175														Dataset	1438
Dataset	1439	0.386														Dataset	1439	-0.119														Dataset	1439	0.175														Dataset	1439
Dataset	1440	0.384														Dataset	1440	-0.115														Dataset	1440	0.173														Dataset	1440
Dataset	1441	0.381														Dataset	1441	-0.111														Dataset	1441	0.171														Dataset	1441
Dataset	1442	0.376														Dataset	1442	-0.106														Dataset	1442	0.167														Dataset	1442
Dataset	1443	0.37														Dataset	1443	-0.102														Dataset	1443	0.164														Dataset	1443
Dataset	1444	0.362														Dataset	1444	-0.097														Dataset	1444	0.159														Dataset	1444
Dataset	1445	0.353														Dataset	1445	-0.093														Dataset	1445	0.155														Dataset	1445
Dataset	1446	0.344														Dataset	1446	-0.089														Dataset	1446	0.151														Dataset	1446
Dataset	1447	0.334														Dataset	1447	-0.085														Dataset	1447	0.147														Dataset	1447
Dataset	1448	0.323														Dataset	1448	-0.082														Dataset	1448	0.142														Dataset	1448
Dataset	1449	0.312														Dataset	1449	-0.078														Dataset	1449	0.137														Dataset	1449
Dataset	1450	0.302														Dataset	1450	-0.074														Dataset	1450	0.132														Dataset	1450
Dataset	1451	0.291														Dataset	1451	-0.071														Dataset	1451	0.127														Dataset	1451
Dataset	1452	0.28														Dataset	1452	-0.068														Dataset	1452	0.122														Dataset	1452
Dataset	1453	0.269														Dataset	1453	-0.065														Dataset	1453	0.118														Dataset	1453
Dataset	1454	0.259														Dataset	1454	-0.062														Dataset	1454	0.113														Dataset	1454
Dataset	1455	0.248														Dataset	1455	-0.06														Dataset	1455	0.109														Dataset	1455
Dataset	1456	0.238														Dataset	1456	-0.058														Dataset	1456	0.105														Dataset	1456
Dataset	1457	0.228														Dataset	1457	-0.055														Dataset	1457	0.101														Dataset	1457
Dataset	1458	0.218														Dataset	1458	-0.053														Dataset	1458	0.098														Dataset	1458
Dataset	1459	0.209														Dataset	1459	-0.051														Dataset	1459	0.094														Dataset	1459
Dataset	1460	0.199														Dataset	1460	-0.049														Dataset	1460	0.09														Dataset	1460
Dataset	1461	0.191														Dataset	1461	-0.047														Dataset	1461	0.087														Dataset	1461
Dataset	1462	0.183														Dataset	1462	-0.045														Dataset	1462	0.083														Dataset	1462
Dataset	1463	0.175														Dataset	1463	-0.044														Dataset	1463	0.079														Dataset	1463
Dataset	1464	0.167														Dataset	1464	-0.042														Dataset	1464	0.076														Dataset	1464
Dataset	1465	0.159														Dataset	1465	-0.041														Dataset	1465	0.073														Dataset	1465
Dataset	1466	0.152														Dataset	1466	-0.04														Dataset	1466	0.07														Dataset	1466
Dataset	1467	0.146														Dataset	1467	-0.039														Dataset	1467	0.067														Dataset	1467
Dataset	1468	0.139														Dataset	1468	-0.038														Dataset	1468	0.064														Dataset	1468
Dataset	1469	0.133														Dataset	1469	-0.037														Dataset	1469	0.061														Dataset	1469
Dataset	1470	0.127														Dataset	1470	-0.035														Dataset	1470	0.059														Dataset	1470
Dataset	1471	0.121														Dataset	1471	-0.034														Dataset	1471	0.057														Dataset	1471
Dataset	1472	0.115														Dataset	1472	-0.033														Dataset	1472	0.054														Dataset	1472
Dataset	1473	0.11														Dataset	1473	-0.032														Dataset	1473	0.053														Dataset	1473
Dataset	1474	0.105														Dataset	1474	-0.03														Dataset	1474	0.051														Dataset	1474
Dataset	1475	0.1														Dataset	1475	-0.029														Dataset	1475	0.049														Dataset	1475
Dataset	1476	0.095														Dataset	1476	-0.028														Dataset	1476	0.048														Dataset	1476
Dataset	1477	0.091														Dataset	1477	-0.027														Dataset	1477	0.046														Dataset	1477
Dataset	1478	0.087														Dataset	1478	-0.025														Dataset	1478	0.045														Dataset	1478
Dataset	1479	0.082														Dataset	1479	-0.024														Dataset	1479	0.044														Dataset	1479
Dataset	1480	0.078														Dataset	1480	-0.022														Dataset	1480	0.043														Dataset	1480
Dataset	1481	0.074														Dataset	1481	-0.021														Dataset	1481	0.042														Dataset	1481
Dataset	1482	0.071														Dataset	1482	-0.02														Dataset	1482	0.04														Dataset	1482
Dataset	1483	0.067														Dataset	1483	-0.018														Dataset	1483	0.039														Dataset	1483
Dataset	1484	0.064														Dataset	1484	-0.017														Dataset	1484	0.037														Dataset	1484
Dataset	1485	0.061														Dataset	1485	-0.016														Dataset	1485	0.036														Dataset	1485
Dataset	1486	0.058														Dataset	1486	-0.016														Dataset	1486	0.034														Dataset	1486
Dataset	1487	0.055														Dataset	1487	-0.015														Dataset	1487	0.033														Dataset	1487
Dataset	1488	0.052														Dataset	1488	-0.015														Dataset	1488	0.031														Dataset	1488
Dataset	1489	0.05														Dataset	1489	-0.014														Dataset	1489	0.03														Dataset	1489
Dataset	1490	0.047														Dataset	1490	-0.013														Dataset	1490	0.028														Dataset	1490
Dataset	1491	0.045														Dataset	1491	-0.013														Dataset	1491	0.027														Dataset	1491
Dataset	1492	0.043														Dataset	1492	-0.012														Dataset	1492	0.025														Dataset	1492
Dataset	1493	0.041														Dataset	1493	-0.012														Dataset	1493	0.024														Dataset	1493
Dataset	1494	0.039														Dataset	1494	-0.011														Dataset	1494	0.022														Dataset	1494
Dataset	1495	0.037														Dataset	1495	-0.01														Dataset	1495	0.021														Dataset	1495
Dataset	1496	0.035														Dataset	1496	-0.01														Dataset	1496	0.02														Dataset	1496
Dataset	1497	0.033														Dataset	1497	-0.009														Dataset	1497	0.019														Dataset	1497
Dataset	1498	0.031														Dataset	1498	-0.009														Dataset	1498	0.018														Dataset	1498
Dataset	1499	0.029														Dataset	1499	-0.008														Dataset	1499	0.017														Dataset	1499
Dataset	1500	0.027														Dataset	1500	-0.008														Dataset	1500	0.016														Dataset	1500
Dataset	1501	0.025														Dataset	1501	-0.007														Dataset	1501	0.015														Dataset	1501
Dataset	1502	0.023														Dataset	1502	-0.006														Dataset	1502	0.014														Dataset	1502
Dataset	1503	0.022														Dataset	1503	-0.005														Dataset	1503	0.014														Dataset	1503
Dataset	1504	0.02														Dataset	1504	-0.004														Dataset	1504	0.013														Dataset	1504
Dataset	1505	0.018														Dataset	1505	-0.004														Dataset	1505	0.012														Dataset	1505
Dataset	1506	0.015														Dataset	1506	-0.003														Dataset	1506	0.011														Dataset	1506
Dataset	1507	0.013														Dataset	1507	-0.002														Dataset	1507	0.01														Dataset	1507
Dataset	1508	0.011														Dataset	1508	-0.002														Dataset	1508	0.009														Dataset	1508
Dataset	1509	0.009														Dataset	1509	-0.001														Dataset	1509	0.008														Dataset	1509
Dataset	1510	0.007														Dataset	1510	-0.001														Dataset	1510	0.007														Dataset	1510
Dataset	1511	0.005														Dataset	1511	0														Dataset	1511	0.006														Dataset	1511
Dataset	1512	0.004														Dataset	1512	0														Dataset	1512	0.005														Dataset	1512
Dataset	1513	0.002														Dataset	1513	0														Dataset	1513	0.004														Dataset	1513
Dataset	1514	0														Dataset	1514	0														Dataset	1514	0.003														Dataset	1514
Dataset	1515	0														Dataset	1515	0														Dataset	1515	0.003														Dataset	1515
Dataset	1516	0														Dataset	1516	0														Dataset	1516	0.002														Dataset	1516
Dataset	1517	0														Dataset	1517	0														Dataset	1517	0.002														Dataset	1517
Dataset	1518	0														Dataset	1518	0														Dataset	1518	0.001														Dataset	1518
Dataset	1519	0														Dataset	1519	0														Dataset	1519	0.001														Dataset	1519
Dataset	1520	0														Dataset	1520	0														Dataset	1520	0														Dataset	1520
Dataset	1521	0														Dataset	1521	0														Dataset	1521	0														Dataset	1521
Dataset	1522	0														Dataset	1522	0														Dataset	1522	0														Dataset	1522
Dataset	1523	0														Dataset	1523	0														Dataset	1523	0.001														Dataset	1523
Dataset	1524	0														Dataset	1524	0														Dataset	1524	0.001														Dataset	1524
Dataset	1525	0														Dataset	1525	0														Dataset	1525	0.001														Dataset	1525
Dataset	1526	0														Dataset	1526	0														Dataset	1526	0.001														Dataset	1526
Dataset	1527	0														Dataset	1527	0														Dataset	1527	0.001														Dataset	1527
Dataset	1528	0														Dataset	1528	0														Dataset	1528	0.001														Dataset	1528
Dataset	1529	0														Dataset	1529	0														Dataset	1529	0.001														Dataset	1529
Dataset	1530	0														Dataset	1530	0														Dataset	1530	0.001														Dataset	1530
Dataset	1531	0														Dataset	1531	0														Dataset	1531	0.001														Dataset	1531
Dataset	1532	0														Dataset	1532	0														Dataset	1532	0.001														Dataset	1532
Dataset	1533	0														Dataset	1533	0														Dataset	1533	0.001														Dataset	1533
Dataset	1534	0														Dataset	1534	0														Dataset	1534	0														Dataset	1534
Dataset	1535	0														Dataset	1535	0														Dataset	1535	0														Dataset	1535
Dataset	1536	0														Dataset	1536	0														Dataset	1536	0														Dataset	1536
Dataset	1537	0														Dataset	1537	0														Dataset	1537	0														Dataset	1537
Dataset	1538	0														Dataset	1538	0														Dataset	1538	0														Dataset	1538
Dataset	1539	0														Dataset	1539	0														Dataset	1539	0														Dataset	1539
Dataset	1540	0														Dataset	1540	0														Dataset	1540	0														Dataset	1540
Dataset	1541	0														Dataset	1541	0														Dataset	1541	0														Dataset	1541
Dataset	1542	0														Dataset	1542	0														Dataset	1542	0														Dataset	1542
Dataset	1543	0														Dataset	1543	0														Dataset	1543	0														Dataset	1543
Dataset	1544	0														Dataset	1544	0														Dataset	1544	0														Dataset	1544
Dataset	1545	0														Dataset	1545	0														Dataset	1545	0														Dataset	1545
Dataset	1546	0														Dataset	1546	0														Dataset	1546	0														Dataset	1546
Dataset	1547	0														Dataset	1547	0														Dataset	1547	0														Dataset	1547
Dataset	1548	0														Dataset	1548	0														Dataset	1548	0														Dataset	1548
Dataset	1549	0														Dataset	1549	0														Dataset	1549	0														Dataset	1549
Dataset	1550	0														Dataset	1550	0														Dataset	1550	0														Dataset	1550
Dataset	1551	0														Dataset	1551	0														Dataset	1551	0														Dataset	1551
Dataset	1552	0														Dataset	1552	0														Dataset	1552	0														Dataset	1552
Dataset	1553	0														Dataset	1553	0														Dataset	1553	0														Dataset	1553
Dataset	1554	0														Dataset	1554	0														Dataset	1554	0														Dataset	1554
Dataset	1555	0														Dataset	1555	0														Dataset	1555	0														Dataset	1555
Dataset	1556	0														Dataset	1556	0														Dataset	1556	0.001														Dataset	1556
Dataset	1557	0														Dataset	1557	0														Dataset	1557	0.001														Dataset	1557
Dataset	1558	0														Dataset	1558	0														Dataset	1558	0														Dataset	1558
Dataset	1559	0														Dataset	1559	0														Dataset	1559	0														Dataset	1559
Dataset	1560	0														Dataset	1560	0														Dataset	1560	0														Dataset	1560
Dataset	1561	0														Dataset	1561	0														Dataset	1561	-0.001														Dataset	1561
Dataset	1562	0														Dataset	1562	0														Dataset	1562	-0.001														Dataset	1562
Dataset	1563	0														Dataset	1563	0														Dataset	1563	-0.001														Dataset	1563
Dataset	1564	0														Dataset	1564	0														Dataset	1564	-0.001														Dataset	1564
Dataset	1565	0														Dataset	1565	0														Dataset	1565	-0.001														Dataset	1565
Dataset	1566	0														Dataset	1566	0														Dataset	1566	-0.001														Dataset	1566
Dataset	1567	0														Dataset	1567	0														Dataset	1567	-0.001														Dataset	1567
Dataset	1568	0														Dataset	1568	0														Dataset	1568	-0.001														Dataset	1568
Dataset	1569	0														Dataset	1569	0														Dataset	1569	-0.001														Dataset	1569
Dataset	1570	0														Dataset	1570	0														Dataset	1570	0														Dataset	1570
Dataset	1571	0														Dataset	1571	0														Dataset	1571	0														Dataset	1571
Dataset	1572	0														Dataset	1572	0														Dataset	1572	0														Dataset	1572
Dataset	1573	0														Dataset	1573	0														Dataset	1573	0														Dataset	1573
Dataset	1574	0														Dataset	1574	0														Dataset	1574	0														Dataset	1574
Dataset	1575	0														Dataset	1575	0														Dataset	1575	0														Dataset	1575
Dataset	1576	0														Dataset	1576	0														Dataset	1576	0.001														Dataset	1576
Dataset	1577	0														Dataset	1577	0														Dataset	1577	0.001														Dataset	1577
Dataset	1578	0														Dataset	1578	0														Dataset	1578	0.001														Dataset	1578
Dataset	1579	0														Dataset	1579	0														Dataset	1579	0.001														Dataset	1579
Dataset	1580	0														Dataset	1580	0														Dataset	1580	0.001														Dataset	1580
Dataset	1581	0														Dataset	1581	0														Dataset	1581	0.001														Dataset	1581
Dataset	1582	0														Dataset	1582	0														Dataset	1582	0.001														Dataset	1582
Dataset	1583	0														Dataset	1583	0														Dataset	1583	0.001														Dataset	1583
Dataset	1584	0														Dataset	1584	0														Dataset	1584	0.001														Dataset	1584
Dataset	1585	0														Dataset	1585	0														Dataset	1585	0.001														Dataset	1585
Dataset	1586	0														Dataset	1586	0														Dataset	1586	0.001														Dataset	1586
Dataset	1587	0														Dataset	1587	0														Dataset	1587	0.001														Dataset	1587
Dataset	1588	0														Dataset	1588	0														Dataset	1588	0.001														Dataset	1588
Dataset	1589	0														Dataset	1589	0														Dataset	1589	0.001														Dataset	1589
Dataset	1590	0														Dataset	1590	0														Dataset	1590	0.001														Dataset	1590
Dataset	1591	0														Dataset	1591	0														Dataset	1591	0														Dataset	1591
Dataset	1592	0														Dataset	1592	0														Dataset	1592	0														Dataset	1592
Dataset	1593	0														Dataset	1593	0														Dataset	1593	0														Dataset	1593
Dataset	1594	0														Dataset	1594	0														Dataset	1594	0														Dataset	1594
Dataset	1595	0														Dataset	1595	0														Dataset	1595	0														Dataset	1595
Dataset	1596	0														Dataset	1596	0														Dataset	1596	0														Dataset	1596
Dataset	1597	0														Dataset	1597	0														Dataset	1597	0														Dataset	1597
Dataset	1598	0														Dataset	1598	0														Dataset	1598	0														Dataset	1598
Dataset	1599	0														Dataset	1599	0														Dataset	1599	0														Dataset	1599
Dataset	1600	0														Dataset	1600	0														Dataset	1600	0														Dataset	1600
Dataset	1601	0														Dataset	1601	0														Dataset	1601	0														Dataset	1601
Dataset	1602	0														Dataset	1602	0														Dataset	1602	0														Dataset	1602
Dataset	1603	0														Dataset	1603	0														Dataset	1603	-0.001														Dataset	1603
Dataset	1604	0														Dataset	1604	0														Dataset	1604	-0.001														Dataset	1604
Dataset	1605	0														Dataset	1605	0														Dataset	1605	-0.001														Dataset	1605
Dataset	1606	0														Dataset	1606	0														Dataset	1606	-0.001														Dataset	1606
Dataset	1607	0.001														Dataset	1607	0														Dataset	1607	-0.002														Dataset	1607
Dataset	1608	0														Dataset	1608	0														Dataset	1608	-0.002														Dataset	1608
Dataset	1609	0														Dataset	1609	0														Dataset	1609	-0.002														Dataset	1609
Dataset	1610	0														Dataset	1610	0														Dataset	1610	-0.001														Dataset	1610
Dataset	1611	0														Dataset	1611	0														Dataset	1611	-0.001														Dataset	1611
Dataset	1612	0														Dataset	1612	0														Dataset	1612	0														Dataset	1612
Dataset	1613	0.001														Dataset	1613	0														Dataset	1613	0.001														Dataset	1613
Dataset	1614	0.001														Dataset	1614	-0.001														Dataset	1614	0.003														Dataset	1614
Dataset	1615	0.003														Dataset	1615	-0.001														Dataset	1615	0.006														Dataset	1615
Dataset	1616	0.008														Dataset	1616	-0.004														Dataset	1616	0.01														Dataset	1616
Dataset	1617	0.014														Dataset	1617	-0.008														Dataset	1617	0.016														Dataset	1617
Dataset	1618	0.023														Dataset	1618	-0.013														Dataset	1618	0.022														Dataset	1618
Dataset	1619	0.034														Dataset	1619	-0.019														Dataset	1619	0.029														Dataset	1619
Dataset	1620	0.049														Dataset	1620	-0.026														Dataset	1620	0.037														Dataset	1620
Dataset	1621	0.065														Dataset	1621	-0.033														Dataset	1621	0.046														Dataset	1621
Dataset	1622	0.084														Dataset	1622	-0.041														Dataset	1622	0.056														Dataset	1622
Dataset	1623	0.104														Dataset	1623	-0.05														Dataset	1623	0.067														Dataset	1623
Dataset	1624	0.126														Dataset	1624	-0.059														Dataset	1624	0.078														Dataset	1624
Dataset	1625	0.15														Dataset	1625	-0.067														Dataset	1625	0.089														Dataset	1625
Dataset	1626	0.174														Dataset	1626	-0.076														Dataset	1626	0.1														Dataset	1626
Dataset	1627	0.199														Dataset	1627	-0.085														Dataset	1627	0.112														Dataset	1627
Dataset	1628	0.225														Dataset	1628	-0.092														Dataset	1628	0.123														Dataset	1628
Dataset	1629	0.249														Dataset	1629	-0.099														Dataset	1629	0.133														Dataset	1629
Dataset	1630	0.273														Dataset	1630	-0.105														Dataset	1630	0.142														Dataset	1630
Dataset	1631	0.295														Dataset	1631	-0.11														Dataset	1631	0.15														Dataset	1631
Dataset	1632	0.314														Dataset	1632	-0.113														Dataset	1632	0.157														Dataset	1632
Dataset	1633	0.331														Dataset	1633	-0.115														Dataset	1633	0.162														Dataset	1633
Dataset	1634	0.345														Dataset	1634	-0.116														Dataset	1634	0.167														Dataset	1634
Dataset	1635	0.355														Dataset	1635	-0.116														Dataset	1635	0.17														Dataset	1635
Dataset	1636	0.363														Dataset	1636	-0.115														Dataset	1636	0.171														Dataset	1636
Dataset	1637	0.368														Dataset	1637	-0.114														Dataset	1637	0.172														Dataset	1637
Dataset	1638	0.371														Dataset	1638	-0.112														Dataset	1638	0.171														Dataset	1638
Dataset	1639	0.371														Dataset	1639	-0.109														Dataset	1639	0.169														Dataset	1639
Dataset	1640	0.37														Dataset	1640	-0.106														Dataset	1640	0.167														Dataset	1640
Dataset	1641	0.366														Dataset	1641	-0.102														Dataset	1641	0.163														Dataset	1641
Dataset	1642	0.361														Dataset	1642	-0.099														Dataset	1642	0.16														Dataset	1642
Dataset	1643	0.355														Dataset	1643	-0.095														Dataset	1643	0.156														Dataset	1643
Dataset	1644	0.348														Dataset	1644	-0.092														Dataset	1644	0.151														Dataset	1644
Dataset	1645	0.339														Dataset	1645	-0.089														Dataset	1645	0.146														Dataset	1645
Dataset	1646	0.33														Dataset	1646	-0.085														Dataset	1646	0.141														Dataset	1646
Dataset	1647	0.321														Dataset	1647	-0.082														Dataset	1647	0.136														Dataset	1647
Dataset	1648	0.311														Dataset	1648	-0.079														Dataset	1648	0.131														Dataset	1648
Dataset	1649	0.301														Dataset	1649	-0.076														Dataset	1649	0.126														Dataset	1649
Dataset	1650	0.291														Dataset	1650	-0.073														Dataset	1650	0.121														Dataset	1650
Dataset	1651	0.281														Dataset	1651	-0.07														Dataset	1651	0.116														Dataset	1651
Dataset	1652	0.271														Dataset	1652	-0.067														Dataset	1652	0.111														Dataset	1652
Dataset	1653	0.261														Dataset	1653	-0.065														Dataset	1653	0.107														Dataset	1653
Dataset	1654	0.251														Dataset	1654	-0.062														Dataset	1654	0.103														Dataset	1654
Dataset	1655	0.241														Dataset	1655	-0.06														Dataset	1655	0.099														Dataset	1655
Dataset	1656	0.231														Dataset	1656	-0.058														Dataset	1656	0.095														Dataset	1656
Dataset	1657	0.222														Dataset	1657	-0.056														Dataset	1657	0.091														Dataset	1657
Dataset	1658	0.213														Dataset	1658	-0.054														Dataset	1658	0.088														Dataset	1658
Dataset	1659	0.204														Dataset	1659	-0.052														Dataset	1659	0.085														Dataset	1659
Dataset	1660	0.196														Dataset	1660	-0.051														Dataset	1660	0.082														Dataset	1660
Dataset	1661	0.188														Dataset	1661	-0.049														Dataset	1661	0.079														Dataset	1661
Dataset	1662	0.181														Dataset	1662	-0.048														Dataset	1662	0.076														Dataset	1662
Dataset	1663	0.174														Dataset	1663	-0.046														Dataset	1663	0.073														Dataset	1663
Dataset	1664	0.167														Dataset	1664	-0.045														Dataset	1664	0.07														Dataset	1664
Dataset	1665	0.16														Dataset	1665	-0.043														Dataset	1665	0.067														Dataset	1665
Dataset	1666	0.153														Dataset	1666	-0.042														Dataset	1666	0.065														Dataset	1666
Dataset	1667	0.146														Dataset	1667	-0.04														Dataset	1667	0.062														Dataset	1667
Dataset	1668	0.14														Dataset	1668	-0.039														Dataset	1668	0.059														Dataset	1668
Dataset	1669	0.134														Dataset	1669	-0.038														Dataset	1669	0.057														Dataset	1669
Dataset	1670	0.128														Dataset	1670	-0.036														Dataset	1670	0.054														Dataset	1670
Dataset	1671	0.122														Dataset	1671	-0.035														Dataset	1671	0.052														Dataset	1671
Dataset	1672	0.117														Dataset	1672	-0.034														Dataset	1672	0.05														Dataset	1672
Dataset	1673	0.111														Dataset	1673	-0.033														Dataset	1673	0.048														Dataset	1673
Dataset	1674	0.106														Dataset	1674	-0.032														Dataset	1674	0.046														Dataset	1674
Dataset	1675	0.102														Dataset	1675	-0.031														Dataset	1675	0.043														Dataset	1675
Dataset	1676	0.097														Dataset	1676	-0.03														Dataset	1676	0.041														Dataset	1676
Dataset	1677	0.092														Dataset	1677	-0.029														Dataset	1677	0.039														Dataset	1677
Dataset	1678	0.088														Dataset	1678	-0.028														Dataset	1678	0.037														Dataset	1678
Dataset	1679	0.084														Dataset	1679	-0.028														Dataset	1679	0.036														Dataset	1679
Dataset	1680	0.08														Dataset	1680	-0.027														Dataset	1680	0.034														Dataset	1680
Dataset	1681	0.076														Dataset	1681	-0.026														Dataset	1681	0.033														Dataset	1681
Dataset	1682	0.073														Dataset	1682	-0.026														Dataset	1682	0.031														Dataset	1682
Dataset	1683	0.069														Dataset	1683	-0.025														Dataset	1683	0.03														Dataset	1683
Dataset	1684	0.066														Dataset	1684	-0.025														Dataset	1684	0.029														Dataset	1684
Dataset	1685	0.063														Dataset	1685	-0.024														Dataset	1685	0.028														Dataset	1685
Dataset	1686	0.06														Dataset	1686	-0.023														Dataset	1686	0.026														Dataset	1686
Dataset	1687	0.057														Dataset	1687	-0.022														Dataset	1687	0.025														Dataset	1687
Dataset	1688	0.054														Dataset	1688	-0.021														Dataset	1688	0.024														Dataset	1688
Dataset	1689	0.052														Dataset	1689	-0.02														Dataset	1689	0.023														Dataset	1689
Dataset	1690	0.049														Dataset	1690	-0.019														Dataset	1690	0.022														Dataset	1690
Dataset	1691	0.046														Dataset	1691	-0.017														Dataset	1691	0.022														Dataset	1691
Dataset	1692	0.043														Dataset	1692	-0.016														Dataset	1692	0.021														Dataset	1692
Dataset	1693	0.04														Dataset	1693	-0.015														Dataset	1693	0.02														Dataset	1693
Dataset	1694	0.038														Dataset	1694	-0.014														Dataset	1694	0.019														Dataset	1694
Dataset	1695	0.035														Dataset	1695	-0.013														Dataset	1695	0.018														Dataset	1695
Dataset	1696	0.033														Dataset	1696	-0.011														Dataset	1696	0.018														Dataset	1696
Dataset	1697	0.031														Dataset	1697	-0.01														Dataset	1697	0.017														Dataset	1697
Dataset	1698	0.029														Dataset	1698	-0.008														Dataset	1698	0.016														Dataset	1698
Dataset	1699	0.027														Dataset	1699	-0.007														Dataset	1699	0.015														Dataset	1699
Dataset	1700	0.025														Dataset	1700	-0.005														Dataset	1700	0.015														Dataset	1700
Dataset	1701	0.023														Dataset	1701	-0.004														Dataset	1701	0.014														Dataset	1701
Dataset	1702	0.022														Dataset	1702	-0.003														Dataset	1702	0.014														Dataset	1702
Dataset	1703	0.02														Dataset	1703	-0.001														Dataset	1703	0.013														Dataset	1703
Dataset	1704	0.019														Dataset	1704	0														Dataset	1704	0.013														Dataset	1704
Dataset	1705	0.017														Dataset	1705	0														Dataset	1705	0.012														Dataset	1705
Dataset	1706	0.016														Dataset	1706	0														Dataset	1706	0.012														Dataset	1706
Dataset	1707	0.015														Dataset	1707	0														Dataset	1707	0.011														Dataset	1707
Dataset	1708	0.014														Dataset	1708	0														Dataset	1708	0.011														Dataset	1708
Dataset	1709	0.012														Dataset	1709	0														Dataset	1709	0.01														Dataset	1709
Dataset	1710	0.011														Dataset	1710	0														Dataset	1710	0.009														Dataset	1710
Dataset	1711	0.009														Dataset	1711	0														Dataset	1711	0.009														Dataset	1711
Dataset	1712	0.008														Dataset	1712	0														Dataset	1712	0.008														Dataset	1712
Dataset	1713	0.007														Dataset	1713	0														Dataset	1713	0.008														Dataset	1713
Dataset	1714	0.006														Dataset	1714	0														Dataset	1714	0.007														Dataset	1714
Dataset	1715	0.004														Dataset	1715	0														Dataset	1715	0.006														Dataset	1715
Dataset	1716	0.003														Dataset	1716	0														Dataset	1716	0.006														Dataset	1716
Dataset	1717	0.002														Dataset	1717	0														Dataset	1717	0.005														Dataset	1717
Dataset	1718	0														Dataset	1718	0														Dataset	1718	0.004														Dataset	1718
Dataset	1719	0														Dataset	1719	0														Dataset	1719	0.003														Dataset	1719
Dataset	1720	0														Dataset	1720	0														Dataset	1720	0.003														Dataset	1720
Dataset	1721	0														Dataset	1721	0														Dataset	1721	0.002														Dataset	1721
Dataset	1722	0														Dataset	1722	0														Dataset	1722	0.002														Dataset	1722
Dataset	1723	0														Dataset	1723	0														Dataset	1723	0.001														Dataset	1723
Dataset	1724	0														Dataset	1724	0														Dataset	1724	0.001														Dataset	1724
Dataset	1725	0														Dataset	1725	0														Dataset	1725	0.001														Dataset	1725
Dataset	1726	0														Dataset	1726	0														Dataset	1726	0.001														Dataset	1726
Dataset	1727	0														Dataset	1727	0														Dataset	1727	0.001														Dataset	1727
Dataset	1728	0														Dataset	1728	0														Dataset	1728	0.001														Dataset	1728
Dataset	1729	0														Dataset	1729	0														Dataset	1729	0.001														Dataset	1729
Dataset	1730	0														Dataset	1730	0														Dataset	1730	0.001														Dataset	1730
Dataset	1731	0														Dataset	1731	0														Dataset	1731	0.001														Dataset	1731
Dataset	1732	0														Dataset	1732	0														Dataset	1732	0.001														Dataset	1732
Dataset	1733	0														Dataset	1733	0														Dataset	1733	0.001														Dataset	1733
Dataset	1734	0														Dataset	1734	0														Dataset	1734	0.001														Dataset	1734
Dataset	1735	0														Dataset	1735	0														Dataset	1735	0														Dataset	1735
Dataset	1736	0														Dataset	1736	0														Dataset	1736	0														Dataset	1736
Dataset	1737	0														Dataset	1737	0														Dataset	1737	0														Dataset	1737
Dataset	1738	0														Dataset	1738	0														Dataset	1738	0														Dataset	1738
Dataset	1739	0														Dataset	1739	0														Dataset	1739	0														Dataset	1739
Dataset	1740	0														Dataset	1740	0														Dataset	1740	0														Dataset	1740
Dataset	1741	0														Dataset	1741	0														Dataset	1741	0														Dataset	1741
Dataset	1742	0														Dataset	1742	0														Dataset	1742	0														Dataset	1742
Dataset	1743	0														Dataset	1743	0														Dataset	1743	0														Dataset	1743
Dataset	1744	0														Dataset	1744	0														Dataset	1744	0														Dataset	1744
Dataset	1745	0														Dataset	1745	0														Dataset	1745	0														Dataset	1745
Dataset	1746	0														Dataset	1746	0														Dataset	1746	0														Dataset	1746
Dataset	1747	0														Dataset	1747	0														Dataset	1747	0														Dataset	1747
Dataset	1748	0														Dataset	1748	0														Dataset	1748	0														Dataset	1748
Dataset	1749	0														Dataset	1749	0														Dataset	1749	0														Dataset	1749
Dataset	1750	0														Dataset	1750	0														Dataset	1750	0.001														Dataset	1750
Dataset	1751	0														Dataset	1751	0														Dataset	1751	0.001														Dataset	1751
Dataset	1752	0														Dataset	1752	0														Dataset	1752	0.001														Dataset	1752
Dataset	1753	0														Dataset	1753	0														Dataset	1753	0.001														Dataset	1753
Dataset	1754	0														Dataset	1754	0														Dataset	1754	0.001														Dataset	1754
Dataset	1755	0														Dataset	1755	0														Dataset	1755	0.001														Dataset	1755
Dataset	1756	0														Dataset	1756	0														Dataset	1756	0.001														Dataset	1756
Dataset	1757	0														Dataset	1757	0														Dataset	1757	0														Dataset	1757
Dataset	1758	0														Dataset	1758	0														Dataset	1758	0														Dataset	1758
Dataset	1759	0														Dataset	1759	0														Dataset	1759	0.001														Dataset	1759
Dataset	1760	0														Dataset	1760	0														Dataset	1760	0.001														Dataset	1760
Dataset	1761	0														Dataset	1761	0														Dataset	1761	0.001														Dataset	1761
Dataset	1762	0														Dataset	1762	0														Dataset	1762	0.001														Dataset	1762
Dataset	1763	0														Dataset	1763	0														Dataset	1763	0.001														Dataset	1763
Dataset	1764	0														Dataset	1764	0														Dataset	1764	0.001														Dataset	1764
Dataset	1765	0														Dataset	1765	0														Dataset	1765	0.001														Dataset	1765
Dataset	1766	0														Dataset	1766	0														Dataset	1766	0														Dataset	1766
Dataset	1767	0														Dataset	1767	0														Dataset	1767	0.001														Dataset	1767
Dataset	1768	0														Dataset	1768	0														Dataset	1768	0.001														Dataset	1768
Dataset	1769	0														Dataset	1769	0														Dataset	1769	0.001														Dataset	1769
Dataset	1770	0														Dataset	1770	0														Dataset	1770	0.001														Dataset	1770
Dataset	1771	0														Dataset	1771	0														Dataset	1771	0.001														Dataset	1771
Dataset	1772	0														Dataset	1772	0														Dataset	1772	0.001														Dataset	1772
Dataset	1773	0														Dataset	1773	0														Dataset	1773	0.001														Dataset	1773
Dataset	1774	0														Dataset	1774	0														Dataset	1774	0.001														Dataset	1774
Dataset	1775	0														Dataset	1775	0														Dataset	1775	0.001														Dataset	1775
Dataset	1776	0														Dataset	1776	0														Dataset	1776	0.001														Dataset	1776
Dataset	1777	0.001														Dataset	1777	0														Dataset	1777	0.001														Dataset	1777
Dataset	1778	0.001														Dataset	1778	0														Dataset	1778	0.001														Dataset	1778
Dataset	1779	0.001														Dataset	1779	0														Dataset	1779	0														Dataset	1779
Dataset	1780	0														Dataset	1780	0														Dataset	1780	0														Dataset	1780
Dataset	1781	0														Dataset	1781	0														Dataset	1781	0														Dataset	1781
Dataset	1782	0														Dataset	1782	0														Dataset	1782	0														Dataset	1782
Dataset	1783	0														Dataset	1783	0														Dataset	1783	0														Dataset	1783
Dataset	1784	0														Dataset	1784	0														Dataset	1784	0														Dataset	1784
Dataset	1785	0														Dataset	1785	0														Dataset	1785	0														Dataset	1785
Dataset	1786	0														Dataset	1786	0														Dataset	1786	0														Dataset	1786
Dataset	1787	0														Dataset	1787	0														Dataset	1787	0														Dataset	1787
Dataset	1788	0														Dataset	1788	0														Dataset	1788	0														Dataset	1788
Dataset	1789	0														Dataset	1789	0														Dataset	1789	-0.001														Dataset	1789
Dataset	1790	0														Dataset	1790	0														Dataset	1790	-0.001														Dataset	1790
Dataset	1791	0														Dataset	1791	0														Dataset	1791	-0.001														Dataset	1791
Dataset	1792	0														Dataset	1792	0														Dataset	1792	0														Dataset	1792
Dataset	1793	0														Dataset	1793	0														Dataset	1793	0														Dataset	1793
Dataset	1794	0														Dataset	1794	0														Dataset	1794	0														Dataset	1794
Dataset	1795	0														Dataset	1795	0														Dataset	1795	0.001														Dataset	1795
Dataset	1796	0														Dataset	1796	0														Dataset	1796	0.001														Dataset	1796
Dataset	1797	0														Dataset	1797	0														Dataset	1797	0.001														Dataset	1797
Dataset	1798	0														Dataset	1798	0														Dataset	1798	0														Dataset	1798
Dataset	1799	0														Dataset	1799	0														Dataset	1799	0														Dataset	1799
Dataset	1800	0														Dataset	1800	0														Dataset	1800	0														Dataset	1800
Dataset	1801	0														Dataset	1801	0														Dataset	1801	0														Dataset	1801
Dataset	1802	0														Dataset	1802	0														Dataset	1802	0														Dataset	1802
Dataset	1803	0														Dataset	1803	0														Dataset	1803	0														Dataset	1803
Dataset	1804	0														Dataset	1804	0														Dataset	1804	0														Dataset	1804
Dataset	1805	0														Dataset	1805	0														Dataset	1805	0														Dataset	1805
Dataset	1806	0														Dataset	1806	0														Dataset	1806	0														Dataset	1806
Dataset	1807	0														Dataset	1807	0														Dataset	1807	0														Dataset	1807
Dataset	1808	0														Dataset	1808	0														Dataset	1808	0														Dataset	1808
Dataset	1809	0														Dataset	1809	0														Dataset	1809	0														Dataset	1809
Dataset	1810	0														Dataset	1810	0														Dataset	1810	0														Dataset	1810
Dataset	1811	0														Dataset	1811	0														Dataset	1811	0														Dataset	1811
Dataset	1812	0														Dataset	1812	0														Dataset	1812	0														Dataset	1812
Dataset	1813	0.001														Dataset	1813	0														Dataset	1813	0.001														Dataset	1813
Dataset	1814	0.001														Dataset	1814	0														Dataset	1814	0.003														Dataset	1814
Dataset	1815	0.003														Dataset	1815	-0.002														Dataset	1815	0.006														Dataset	1815
Dataset	1816	0.007														Dataset	1816	-0.004														Dataset	1816	0.01														Dataset	1816
Dataset	1817	0.013														Dataset	1817	-0.007														Dataset	1817	0.014														Dataset	1817
Dataset	1818	0.02														Dataset	1818	-0.011														Dataset	1818	0.02														Dataset	1818
Dataset	1819	0.031														Dataset	1819	-0.015														Dataset	1819	0.027														Dataset	1819
Dataset	1820	0.044														Dataset	1820	-0.02														Dataset	1820	0.034														Dataset	1820
Dataset	1821	0.059														Dataset	1821	-0.026														Dataset	1821	0.043														Dataset	1821
Dataset	1822	0.077														Dataset	1822	-0.032														Dataset	1822	0.052														Dataset	1822
Dataset	1823	0.097														Dataset	1823	-0.039														Dataset	1823	0.062														Dataset	1823
Dataset	1824	0.118														Dataset	1824	-0.046														Dataset	1824	0.073														Dataset	1824
Dataset	1825	0.14														Dataset	1825	-0.054														Dataset	1825	0.083														Dataset	1825
Dataset	1826	0.163														Dataset	1826	-0.062														Dataset	1826	0.094														Dataset	1826
Dataset	1827	0.187														Dataset	1827	-0.07														Dataset	1827	0.104														Dataset	1827
Dataset	1828	0.21														Dataset	1828	-0.077														Dataset	1828	0.114														Dataset	1828
Dataset	1829	0.233														Dataset	1829	-0.084														Dataset	1829	0.123														Dataset	1829
Dataset	1830	0.254														Dataset	1830	-0.09														Dataset	1830	0.131														Dataset	1830
Dataset	1831	0.273														Dataset	1831	-0.095														Dataset	1831	0.138														Dataset	1831
Dataset	1832	0.291														Dataset	1832	-0.098														Dataset	1832	0.144														Dataset	1832
Dataset	1833	0.306														Dataset	1833	-0.101														Dataset	1833	0.148														Dataset	1833
Dataset	1834	0.318														Dataset	1834	-0.103														Dataset	1834	0.151														Dataset	1834
Dataset	1835	0.328														Dataset	1835	-0.103														Dataset	1835	0.153														Dataset	1835
Dataset	1836	0.335														Dataset	1836	-0.103														Dataset	1836	0.154														Dataset	1836
Dataset	1837	0.339														Dataset	1837	-0.102														Dataset	1837	0.154														Dataset	1837
Dataset	1838	0.341														Dataset	1838	-0.101														Dataset	1838	0.152														Dataset	1838
Dataset	1839	0.341														Dataset	1839	-0.099														Dataset	1839	0.15														Dataset	1839
Dataset	1840	0.339														Dataset	1840	-0.097														Dataset	1840	0.147														Dataset	1840
Dataset	1841	0.336														Dataset	1841	-0.095														Dataset	1841	0.144														Dataset	1841
Dataset	1842	0.332														Dataset	1842	-0.092														Dataset	1842	0.141														Dataset	1842
Dataset	1843	0.327														Dataset	1843	-0.089														Dataset	1843	0.137														Dataset	1843
Dataset	1844	0.321														Dataset	1844	-0.086														Dataset	1844	0.133														Dataset	1844
Dataset	1845	0.315														Dataset	1845	-0.083														Dataset	1845	0.129														Dataset	1845
Dataset	1846	0.307														Dataset	1846	-0.08														Dataset	1846	0.125														Dataset	1846
Dataset	1847	0.299														Dataset	1847	-0.077														Dataset	1847	0.121														Dataset	1847
Dataset	1848	0.291														Dataset	1848	-0.074														Dataset	1848	0.116														Dataset	1848
Dataset	1849	0.282														Dataset	1849	-0.072														Dataset	1849	0.112														Dataset	1849
Dataset	1850	0.274														Dataset	1850	-0.07														Dataset	1850	0.108														Dataset	1850
Dataset	1851	0.265														Dataset	1851	-0.067														Dataset	1851	0.104														Dataset	1851
Dataset	1852	0.256														Dataset	1852	-0.065														Dataset	1852	0.1														Dataset	1852
Dataset	1853	0.248														Dataset	1853	-0.063														Dataset	1853	0.096														Dataset	1853
Dataset	1854	0.239														Dataset	1854	-0.061														Dataset	1854	0.092														Dataset	1854
Dataset	1855	0.23														Dataset	1855	-0.059														Dataset	1855	0.089														Dataset	1855
Dataset	1856	0.222														Dataset	1856	-0.057														Dataset	1856	0.085														Dataset	1856
Dataset	1857	0.213														Dataset	1857	-0.055														Dataset	1857	0.081														Dataset	1857
Dataset	1858	0.205														Dataset	1858	-0.054														Dataset	1858	0.078														Dataset	1858
Dataset	1859	0.197														Dataset	1859	-0.052														Dataset	1859	0.075														Dataset	1859
Dataset	1860	0.189														Dataset	1860	-0.05														Dataset	1860	0.073														Dataset	1860
Dataset	1861	0.181														Dataset	1861	-0.049														Dataset	1861	0.07														Dataset	1861
Dataset	1862	0.174														Dataset	1862	-0.048														Dataset	1862	0.067														Dataset	1862
Dataset	1863	0.167														Dataset	1863	-0.047														Dataset	1863	0.065														Dataset	1863
Dataset	1864	0.16														Dataset	1864	-0.045														Dataset	1864	0.062														Dataset	1864
Dataset	1865	0.154														Dataset	1865	-0.044														Dataset	1865	0.06														Dataset	1865
Dataset	1866	0.147														Dataset	1866	-0.043														Dataset	1866	0.058														Dataset	1866
Dataset	1867	0.141														Dataset	1867	-0.042														Dataset	1867	0.056														Dataset	1867
Dataset	1868	0.135														Dataset	1868	-0.041														Dataset	1868	0.054														Dataset	1868
Dataset	1869	0.129														Dataset	1869	-0.04														Dataset	1869	0.052														Dataset	1869
Dataset	1870	0.123														Dataset	1870	-0.038														Dataset	1870	0.05														Dataset	1870
Dataset	1871	0.118														Dataset	1871	-0.037														Dataset	1871	0.048														Dataset	1871
Dataset	1872	0.113														Dataset	1872	-0.036														Dataset	1872	0.046														Dataset	1872
Dataset	1873	0.108														Dataset	1873	-0.035														Dataset	1873	0.044														Dataset	1873
Dataset	1874	0.103														Dataset	1874	-0.033														Dataset	1874	0.042														Dataset	1874
Dataset	1875	0.098														Dataset	1875	-0.032														Dataset	1875	0.04														Dataset	1875
Dataset	1876	0.093														Dataset	1876	-0.031														Dataset	1876	0.038														Dataset	1876
Dataset	1877	0.089														Dataset	1877	-0.029														Dataset	1877	0.036														Dataset	1877
Dataset	1878	0.084														Dataset	1878	-0.028														Dataset	1878	0.034														Dataset	1878
Dataset	1879	0.08														Dataset	1879	-0.027														Dataset	1879	0.032														Dataset	1879
Dataset	1880	0.077														Dataset	1880	-0.025														Dataset	1880	0.031														Dataset	1880
Dataset	1881	0.073														Dataset	1881	-0.024														Dataset	1881	0.029														Dataset	1881
Dataset	1882	0.069														Dataset	1882	-0.022														Dataset	1882	0.028														Dataset	1882
Dataset	1883	0.066														Dataset	1883	-0.021														Dataset	1883	0.026														Dataset	1883
Dataset	1884	0.062														Dataset	1884	-0.02														Dataset	1884	0.025														Dataset	1884
Dataset	1885	0.059														Dataset	1885	-0.019														Dataset	1885	0.024														Dataset	1885
Dataset	1886	0.056														Dataset	1886	-0.018														Dataset	1886	0.023														Dataset	1886
Dataset	1887	0.053														Dataset	1887	-0.016														Dataset	1887	0.022														Dataset	1887
Dataset	1888	0.05														Dataset	1888	-0.015														Dataset	1888	0.021														Dataset	1888
Dataset	1889	0.047														Dataset	1889	-0.014														Dataset	1889	0.02														Dataset	1889
Dataset	1890	0.044														Dataset	1890	-0.012														Dataset	1890	0.019														Dataset	1890
Dataset	1891	0.041														Dataset	1891	-0.011														Dataset	1891	0.018														Dataset	1891
Dataset	1892	0.038														Dataset	1892	-0.01														Dataset	1892	0.017														Dataset	1892
Dataset	1893	0.035														Dataset	1893	-0.008														Dataset	1893	0.017														Dataset	1893
Dataset	1894	0.032														Dataset	1894	-0.007														Dataset	1894	0.016														Dataset	1894
Dataset	1895	0.029														Dataset	1895	-0.005														Dataset	1895	0.015														Dataset	1895
Dataset	1896	0.026														Dataset	1896	-0.004														Dataset	1896	0.014														Dataset	1896
Dataset	1897	0.024														Dataset	1897	-0.002														Dataset	1897	0.013														Dataset	1897
Dataset	1898	0.021														Dataset	1898	-0.001														Dataset	1898	0.012														Dataset	1898
Dataset	1899	0.019														Dataset	1899	0														Dataset	1899	0.012														Dataset	1899
Dataset	1900	0.017														Dataset	1900	0														Dataset	1900	0.011														Dataset	1900
Dataset	1901	0.014														Dataset	1901	0														Dataset	1901	0.01														Dataset	1901
Dataset	1902	0.012														Dataset	1902	0														Dataset	1902	0.009														Dataset	1902
Dataset	1903	0.01														Dataset	1903	0														Dataset	1903	0.007														Dataset	1903
Dataset	1904	0.008														Dataset	1904	0														Dataset	1904	0.006														Dataset	1904
Dataset	1905	0.006														Dataset	1905	0														Dataset	1905	0.005														Dataset	1905
Dataset	1906	0.005														Dataset	1906	0														Dataset	1906	0.004														Dataset	1906
Dataset	1907	0.003														Dataset	1907	0														Dataset	1907	0.004														Dataset	1907
Dataset	1908	0.002														Dataset	1908	0														Dataset	1908	0.003														Dataset	1908
Dataset	1909	0														Dataset	1909	0														Dataset	1909	0.002														Dataset	1909
Dataset	1910	0														Dataset	1910	0														Dataset	1910	0.002														Dataset	1910
Dataset	1911	0														Dataset	1911	0														Dataset	1911	0.001														Dataset	1911
Dataset	1912	0														Dataset	1912	0														Dataset	1912	0.001														Dataset	1912
Dataset	1913	0														Dataset	1913	0														Dataset	1913	0.001														Dataset	1913
Dataset	1914	0														Dataset	1914	0														Dataset	1914	0														Dataset	1914
Dataset	1915	0														Dataset	1915	0														Dataset	1915	0														Dataset	1915
Dataset	1916	0														Dataset	1916	0														Dataset	1916	0														Dataset	1916
Dataset	1917	0.001														Dataset	1917	0														Dataset	1917	0														Dataset	1917
Dataset	1918	0.001														Dataset	1918	0														Dataset	1918	0														Dataset	1918
Dataset	1919	0														Dataset	1919	0														Dataset	1919	0														Dataset	1919
Dataset	1920	0														Dataset	1920	0														Dataset	1920	0														Dataset	1920
Dataset	1921	0														Dataset	1921	0														Dataset	1921	0														Dataset	1921
Dataset	1922	0														Dataset	1922	0														Dataset	1922	0														Dataset	1922
Dataset	1923	0														Dataset	1923	0														Dataset	1923	0														Dataset	1923
Dataset	1924	0														Dataset	1924	0														Dataset	1924	0.001														Dataset	1924
Dataset	1925	0														Dataset	1925	0														Dataset	1925	0.001														Dataset	1925
Dataset	1926	0														Dataset	1926	0														Dataset	1926	0.001														Dataset	1926
Dataset	1927	0														Dataset	1927	0														Dataset	1927	0.001														Dataset	1927
Dataset	1928	0														Dataset	1928	0														Dataset	1928	0.001														Dataset	1928
Dataset	1929	0														Dataset	1929	0														Dataset	1929	0														Dataset	1929
Dataset	1930	-0.001														Dataset	1930	0														Dataset	1930	0														Dataset	1930
Dataset	1931	-0.001														Dataset	1931	0														Dataset	1931	0														Dataset	1931
Dataset	1932	0														Dataset	1932	0														Dataset	1932	0														Dataset	1932
Dataset	1933	0														Dataset	1933	0														Dataset	1933	-0.001														Dataset	1933
Dataset	1934	0														Dataset	1934	0														Dataset	1934	0														Dataset	1934
Dataset	1935	0														Dataset	1935	0														Dataset	1935	0														Dataset	1935
Dataset	1936	0														Dataset	1936	0														Dataset	1936	0.001														Dataset	1936
Dataset	1937	0														Dataset	1937	0														Dataset	1937	0.001														Dataset	1937
Dataset	1938	0														Dataset	1938	0														Dataset	1938	0.001														Dataset	1938
Dataset	1939	0														Dataset	1939	0														Dataset	1939	0.001														Dataset	1939
Dataset	1940	0														Dataset	1940	0														Dataset	1940	0.001														Dataset	1940
Dataset	1941	0														Dataset	1941	0														Dataset	1941	0.001														Dataset	1941
Dataset	1942	0														Dataset	1942	0														Dataset	1942	0														Dataset	1942
Dataset	1943	0														Dataset	1943	0														Dataset	1943	0														Dataset	1943
Dataset	1944	0														Dataset	1944	0														Dataset	1944	0														Dataset	1944
Dataset	1945	0														Dataset	1945	0														Dataset	1945	0														Dataset	1945
Dataset	1946	0														Dataset	1946	0														Dataset	1946	0														Dataset	1946
Dataset	1947	0														Dataset	1947	0														Dataset	1947	0														Dataset	1947
Dataset	1948	0														Dataset	1948	0														Dataset	1948	-0.001														Dataset	1948
Dataset	1949	0														Dataset	1949	0														Dataset	1949	-0.001														Dataset	1949
Dataset	1950	0														Dataset	1950	0														Dataset	1950	0														Dataset	1950
Dataset	1951	0														Dataset	1951	0														Dataset	1951	0														Dataset	1951
Dataset	1952	0														Dataset	1952	0														Dataset	1952	0														Dataset	1952
Dataset	1953	0														Dataset	1953	0														Dataset	1953	-0.001														Dataset	1953
Dataset	1954	0														Dataset	1954	0														Dataset	1954	-0.001														Dataset	1954
Dataset	1955	0														Dataset	1955	0														Dataset	1955	-0.001														Dataset	1955
Dataset	1956	0														Dataset	1956	0														Dataset	1956	-0.001														Dataset	1956
Dataset	1957	0														Dataset	1957	0														Dataset	1957	-0.001														Dataset	1957
Dataset	1958	0														Dataset	1958	0														Dataset	1958	-0.001														Dataset	1958
Dataset	1959	0														Dataset	1959	0														Dataset	1959	0														Dataset	1959
Dataset	1960	0														Dataset	1960	0														Dataset	1960	0														Dataset	1960
Dataset	1961	0														Dataset	1961	0														Dataset	1961	0														Dataset	1961
Dataset	1962	0														Dataset	1962	0														Dataset	1962	0														Dataset	1962
Dataset	1963	0														Dataset	1963	0														Dataset	1963	0														Dataset	1963
Dataset	1964	0														Dataset	1964	0														Dataset	1964	0														Dataset	1964
Dataset	1965	0														Dataset	1965	0														Dataset	1965	-0.001														Dataset	1965
Dataset	1966	0														Dataset	1966	0														Dataset	1966	-0.001														Dataset	1966
Dataset	1967	0														Dataset	1967	0														Dataset	1967	-0.001														Dataset	1967
Dataset	1968	0														Dataset	1968	0														Dataset	1968	-0.001														Dataset	1968
Dataset	1969	0														Dataset	1969	0														Dataset	1969	-0.001														Dataset	1969
Dataset	1970	0														Dataset	1970	0														Dataset	1970	-0.001														Dataset	1970
Dataset	1971	0														Dataset	1971	0														Dataset	1971	-0.001														Dataset	1971
Dataset	1972	0														Dataset	1972	0														Dataset	1972	-0.001														Dataset	1972
Dataset	1973	0														Dataset	1973	0														Dataset	1973	-0.001														Dataset	1973
Dataset	1974	0														Dataset	1974	0														Dataset	1974	0														Dataset	1974
Dataset	1975	0														Dataset	1975	0														Dataset	1975	0														Dataset	1975
Dataset	1976	0														Dataset	1976	0														Dataset	1976	0														Dataset	1976
Dataset	1977	0														Dataset	1977	0														Dataset	1977	0														Dataset	1977
Dataset	1978	0														Dataset	1978	0														Dataset	1978	0														Dataset	1978
Dataset	1979	0														Dataset	1979	0														Dataset	1979	0														Dataset	1979
Dataset	1980	0														Dataset	1980	0														Dataset	1980	0														Dataset	1980
Dataset	1981	0														Dataset	1981	0														Dataset	1981	0														Dataset	1981
Dataset	1982	0														Dataset	1982	0														Dataset	1982	0														Dataset	1982
Dataset	1983	0														Dataset	1983	0														Dataset	1983	0														Dataset	1983
Dataset	1984	0														Dataset	1984	0														Dataset	1984	0														Dataset	1984
Dataset	1985	0														Dataset	1985	0														Dataset	1985	0														Dataset	1985
Dataset	1986	0														Dataset	1986	0														Dataset	1986	0														Dataset	1986
Dataset	1987	0														Dataset	1987	0														Dataset	1987	-0.001														Dataset	1987
Dataset	1988	0														Dataset	1988	0														Dataset	1988	-0.001														Dataset	1988
Dataset	1989	0.001														Dataset	1989	0														Dataset	1989	-0.001														Dataset	1989
Dataset	1990	0														Dataset	1990	0														Dataset	1990	-0.001														Dataset	1990
Dataset	1991	0														Dataset	1991	0														Dataset	1991	-0.001														Dataset	1991
Dataset	1992	0														Dataset	1992	0														Dataset	1992	-0.001														Dataset	1992
Dataset	1993	0														Dataset	1993	0														Dataset	1993	-0.001														Dataset	1993
Dataset	1994	0														Dataset	1994	0														Dataset	1994	-0.001														Dataset	1994
Dataset	1995	0														Dataset	1995	0														Dataset	1995	-0.001														Dataset	1995
Dataset	1996	0														Dataset	1996	0														Dataset	1996	-0.001														Dataset	1996
[truncated: 2,204 more rows]
[truncated: 26 more columns]
